# Supplementary material for: PGG.SNV: understanding the evolutionary and medical implications of human single nucleotide variations in diverse populations
Source: Genome Biol. 2019 Oct 22;20:215. doi: 10.1186/s13059-019-1838-5 (PMC6805450; doi:10.1186/s13059-019-1838-5)
Supplement: Supplementary file 1 — Additional file 1: Table S1. The list of populations included in PGG.SNV. [file 13059_2019_1838_MOESM1_ESM.xlsx]

## Sheet: snv_population_20190727
No.	Population_name	Sample_nu	Collected_country	Region	Ancestry	Species	Latitude	Longitude	Description	Dataset_ID	full_name	archic_id	platform	quality	qc
1	ACB	96	Barbados	Africa	Africa	Homo Sapiens	13.1	-59.3	African Caribbeans in Barbados	1KG_phase3	African Caribbeans in Barbados	NULL	Illumina	PASS	phred-scaled of quality (QUAL) in VCF
2	ASW	61	America	Africa	Africa	Homo Sapiens	33.26	-112.4	Americans of African Ancestry in SW USA	1KG_phase3	Americans of African Ancestry in SW USA	NULL	Illumina	PASS	phred-scaled of quality (QUAL) in VCF
3	BEB	86	Bangladesh	SouthAsia	SouthAsia	Homo Sapiens	23.7	90.4	Bengali from Bangladesh	1KG_phase3	Bengali from Bangladesh	NULL	Illumina	PASS	phred-scaled of quality (QUAL) in VCF
4	CDX	93	China	EastAsia	EastAsia	Homo Sapiens	22.01	100.89	Chinese Dai in Xishuangbanna, China	1KG_phase3	Chinese Dai in Xishuangbanna, China	NULL	Illumina	PASS	phred-scaled of quality (QUAL) in VCF
5	CEU	99	America	WestEurasia	WestEurasia	Homo Sapiens	39	-99	Utah Residents (CEPH) with Northern and Western European Ancestry	1KG_phase3	Utah Residents (CEPH) with Northern and Western European Ancestry	NULL	Illumina	PASS	phred-scaled of quality (QUAL) in VCF
6	CHB	103	China	EastAsia	EastAsia	Homo Sapiens	39	116	Han Chinese in Beijing, China	1KG_phase3	Han Chinese in Beijing, China	NULL	Illumina	PASS	phred-scaled of quality (QUAL) in VCF
7	CHS	105	China	EastAsia	EastAsia	Homo Sapiens	23.14	113.23	Southern Han Chinese	1KG_phase3	Southern Han Chinese	NULL	Illumina	PASS	phred-scaled of quality (QUAL) in VCF
8	CLM	94	Colombia	America	America	Homo Sapiens	6.17	-75.3	Colombians from Medellin, Colombia	1KG_phase3	Colombians from Medellin, Colombia	NULL	Illumina	PASS	phred-scaled of quality (QUAL) in VCF
9	ESN	99	Nigeria	Africa	Africa	Homo Sapiens	10	8	Esan in Nigeria	1KG_phase3	Esan in Nigeria	NULL	Illumina	PASS	phred-scaled of quality (QUAL) in VCF
10	FIN	99	Finland	WestEurasia	WestEurasia	Homo Sapiens	64	26	Finnish in Finland	1KG_phase3	Finnish in Finland	NULL	Illumina	PASS	phred-scaled of quality (QUAL) in VCF
11	GBR	91	England and Scotland	WestEurasia	WestEurasia	Homo Sapiens	55.57	-3.12	British in England and Scotland	1KG_phase3	British in England and Scotland	NULL	Illumina	PASS	phred-scaled of quality (QUAL) in VCF
12	GIH	103	America	SouthAsia	SouthAsia	Homo Sapiens	23	72.5	Gujarati Indian from Houston, Texas	1KG_phase3	Gujarati Indian from Houston, Texas	NULL	Illumina	PASS	phred-scaled of quality (QUAL) in VCF
13	GWD	113	Gambia	Africa	Africa	Homo Sapiens	13.3	-16.3	Gambian in Western Divisions in the Gambia	1KG_phase3	Gambian in Western Divisions in the Gambia	NULL	Illumina	PASS	phred-scaled of quality (QUAL) in VCF
14	IBS	107	Spain	WestEurasia	WestEurasia	Homo Sapiens	40	-4	Iberian Population in Spain	1KG_phase3	Iberian Population in Spain	NULL	Illumina	PASS	phred-scaled of quality (QUAL) in VCF
15	ITU	102	UK	SouthAsia	SouthAsia	Homo Sapiens	14.96	78.49	Indian Telugu from the UK	1KG_phase3	Indian Telugu from the UK	NULL	Illumina	PASS	phred-scaled of quality (QUAL) in VCF
16	JPT	104	Japan	EastAsia	EastAsia	Homo Sapiens	35.41	139.45	Japanese in Tokyo, Japan	1KG_phase3	Japanese in Tokyo, Japan	NULL	Illumina	PASS	phred-scaled of quality (QUAL) in VCF
17	KHV	99	Vietnam	EastAsia	EastAsia	Homo Sapiens	21.2	105.51	Kinh in Ho Chi Minh City, Vietnam	1KG_phase3	Kinh in Ho Chi Minh City, Vietnam	NULL	Illumina	PASS	phred-scaled of quality (QUAL) in VCF
18	LWK	99	Kenya	Africa	Africa	Homo Sapiens	-0.37	34.36	Luhya in Webuye, Kenya	1KG_phase3	Luhya in Webuye, Kenya	NULL	Illumina	PASS	phred-scaled of quality (QUAL) in VCF
19	MSL	85	Sierra Leone	Africa	Africa	Homo Sapiens	8.5	-13.2	Mende in Sierra Leone	1KG_phase3	Mende in Sierra Leone	NULL	Illumina	PASS	phred-scaled of quality (QUAL) in VCF
20	MXL	64	America	America	America	Homo Sapiens	32.74	-117.13	Mexican Ancestry from Los Angeles USA	1KG_phase3	Mexican Ancestry from Los Angeles USA	NULL	Illumina	PASS	phred-scaled of quality (QUAL) in VCF
21	PEL	85	Peru	America	America	Homo Sapiens	-10	-76	Peruvians from Lima, Peru	1KG_phase3	Peruvians from Lima, Peru	NULL	Illumina	PASS	phred-scaled of quality (QUAL) in VCF
22	PJL	96	Pakistan	SouthAsia	SouthAsia	Homo Sapiens	31.5	74.3	Punjabi from Lahore, Pakistan	1KG_phase3	Punjabi from Lahore, Pakistan	NULL	Illumina	PASS	phred-scaled of quality (QUAL) in VCF
23	PUR	104	Puerto Rico	America	America	Homo Sapiens	18.15	-66.3	Puerto Ricans from Puerto Rico	1KG_phase3	Puerto Ricans from Puerto Rico	NULL	Illumina	PASS	phred-scaled of quality (QUAL) in VCF
24	STU	102	UK	SouthAsia	SouthAsia	Homo Sapiens	8.58	80.4	Sri Lankan Tamil from the UK	1KG_phase3	Sri Lankan Tamil from the UK	NULL	Illumina	PASS	phred-scaled of quality (QUAL) in VCF
25	TSI	107	Italia	WestEurasia	WestEurasia	Homo Sapiens	42.5	12.5	Toscani in Italia	1KG_phase3	Toscani in Italia	NULL	Illumina	PASS	phred-scaled of quality (QUAL) in VCF
26	YRI	108	Nigeria	Africa	Africa	Homo Sapiens	7.23	3.53	Yoruba in Ibadan, Nigeria	1KG_phase3	Yoruba in Ibadan, Nigeria	NULL	Illumina	PASS	phred-scaled of quality (QUAL) in VCF
27	JPN	3554	Japan	EastAsia	EastAsia	Homo Sapiens	35.42	139.46	Japanese (Iwate; Miyagi; Shiga; Nagasaki)	3.5KJPN	Japanese (Iwate; Miyagi; Shiga; Nagasaki)	NULL	Illumina HiSeq 2500	PASS	phred-scaled of quality (QUAL) in VCF
28	Balti	39	Pakistan	SouthAsia	SouthAsia	Homo Sapiens	35.35	75.9	Balti people in Pakistan	AAGC	Balti people in Pakistan	NULL	Illumina X10	PASS	phred-scaled of quality (QUAL) in VCF
29	BTQ	12	Malaysia	SoutheastAsia	SoutheastAsia	Homo Sapiens	5.1	102.29	Bateq people in Malaysia	AAGC	Bateq people in Malaysia	NULL	Illumina X10	PASS	phred-scaled of quality (QUAL) in VCF
30	CWG	10	Malaysia	SoutheastAsia	SoutheastAsia	Homo Sapiens	3.961	102	CheWong people in Malaysia	AAGC	CheWong people in Malaysia	NULL	Illumina X10	PASS	phred-scaled of quality (QUAL) in VCF
31	DL	178	China	EastAsia	EastAsia	Homo Sapiens	40.14	80.74	Dolan people in China	AAGC	Dolan people in China	NULL	Illumina X10	PASS	phred-scaled of quality (QUAL) in VCF
32	HAN	90	China	EastAsia	EastAsia	Homo Sapiens	39.44	116.124	Han Chinese in China	AAGC	Han Chinese in China	NULL	Illumina X10	PASS	phred-scaled of quality (QUAL) in VCF
33	Hui	234	China	EastAsia	EastAsia	Homo Sapiens	37.96	102.49	Hui people in China	AAGC	Hui people in China	NULL	Illumina X10	PASS	phred-scaled of quality (QUAL) in VCF
34	JKN	10	Malaysia	SoutheastAsia	SoutheastAsia	Homo Sapiens	1.59	103.28	Jakun people in Malaysia	AAGC	Jakun people in Malaysia	NULL	Illumina X10	PASS	phred-scaled of quality (QUAL) in VCF
35	KA	70	China	EastAsia	EastAsia	Homo Sapiens	39.01	84.24	KA people in China	AAGC	KA people in China	NULL	Illumina X10	PASS	phred-scaled of quality (QUAL) in VCF
36	KZK	28	China	EastAsia	EastAsia	Homo Sapiens	47.97	86.95	Kazak people in China	AAGC	Kazak people in China	NULL	Illumina X10	PASS	phred-scaled of quality (QUAL) in VCF
37	LN	164	China	EastAsia	EastAsia	Homo Sapiens	38.8	82.85	Lopnur people in China	AAGC	LN people in China	NULL	Illumina X10	PASS	phred-scaled of quality (QUAL) in VCF
38	MDQ	8	Malaysia	SoutheastAsia	SoutheastAsia	Homo Sapiens	4.45	101	Mendriq people in Malaysia	AAGC	Mendriq people in Malaysia	NULL	Illumina X10	PASS	phred-scaled of quality (QUAL) in VCF
39	SHP	5	China	EastAsia	EastAsia	Homo Sapiens	28.133	86.426	Sherpa people in China	AAGC	Sherpa people in China	NULL	Illumina X10	PASS	phred-scaled of quality (QUAL) in VCF
40	TBN	33	China	EastAsia	EastAsia	Homo Sapiens	29.65	91.178	Tibetan people in China	AAGC	Tibetan people in China	NULL	Illumina X10	PASS	phred-scaled of quality (QUAL) in VCF
41	TMR	10	Malaysia	SoutheastAsia	SoutheastAsia	Homo Sapiens	3.45	102.3	Temiar people in China	AAGC	Temiar people in China	NULL	Illumina X10	PASS	phred-scaled of quality (QUAL) in VCF
42	TZK	26	China	EastAsia	EastAsia	Homo Sapiens	39.229	74.675	Tajiks in China	AAGC	Tajiks in China	NULL	Illumina X10	PASS	phred-scaled of quality (QUAL) in VCF
43	UIG	92	China	EastAsia	EastAsia	Homo Sapiens	43.82	87.67	Uyghurs in China	AAGC	Uyghurs in China	NULL	Illumina X10	PASS	phred-scaled of quality (QUAL) in VCF
44	Japan.Ama	200	Japan	EastAsia	EastAsia	Homo Sapiens	34.74	135.41	Amagasaki in Japan	ADP	Amagasaki in Japan	NULL	Affymetrix SNP 6.0+Illumina 1M/Illumina 660w/Affymetrix SNP 6.0/Illumina 610k/Illumina 550k/Affymatrix SNP 5.0/Illumina 2.5M/Illumina Omini-Express/	Missing Rate < 10%/PCA:PASS	Missing Rate/PCA
45	Japan.Ehime	200	Japan	EastAsia	EastAsia	Homo Sapiens	33.84	132.84	Ehime in Japan	ADP	Ehime in Japan	NULL	Affymetrix SNP 6.0+Illumina 1M/Illumina 660w/Affymetrix SNP 6.0/Illumina 610k/Illumina 550k/Affymatrix SNP 5.0/Illumina 2.6M/Illumina Omini-Express/	Missing Rate < 10%/PCA:PASS	Missing Rate/PCA
46	Japan.Nagoya	200	Japan	EastAsia	EastAsia	Homo Sapiens	35.19	136.91	Nagoya in Japan	ADP	Nagoya in Japan	NULL	Affymetrix SNP 6.0+Illumina 1M/Illumina 660w/Affymetrix SNP 6.0/Illumina 610k/Illumina 550k/Affymatrix SNP 5.0/Illumina 2.7M/Illumina Omini-Express/	Missing Rate < 10%/PCA:PASS	Missing Rate/PCA
47	Japan.Okinawa	200	Japan	EastAsia	EastAsia	Homo Sapiens	26.51	128	Okinawa in Japan	ADP	Okinawa in Japan	NULL	Affymetrix SNP 6.0+Illumina 1M/Illumina 660w/Affymetrix SNP 6.0/Illumina 610k/Illumina 550k/Affymatrix SNP 5.0/Illumina 2.8M/Illumina Omini-Express/	Missing Rate < 10%/PCA:PASS	Missing Rate/PCA
48	Japan.Qdai	200	Japan	EastAsia	EastAsia	Homo Sapiens	0	0	Qdai in Japan	ADP	Qdai in Japan	NULL	Affymetrix SNP 6.0+Illumina 1M/Illumina 660w/Affymetrix SNP 6.0/Illumina 610k/Illumina 550k/Affymatrix SNP 5.0/Illumina 2.9M/Illumina Omini-Express/	Missing Rate < 10%/PCA:PASS	Missing Rate/PCA
49	Japan.Shimane	200	Japan	EastAsia	EastAsia	Homo Sapiens	35.23	132.68	Shimane in Japan	ADP	Shimane in Japan	NULL	Affymetrix SNP 6.0+Illumina 1M/Illumina 660w/Affymetrix SNP 6.0/Illumina 610k/Illumina 550k/Affymatrix SNP 5.0/Illumina 2.10M/Illumina Omini-Express/	Missing Rate < 10%/PCA:PASS	Missing Rate/PCA
50	Japan.Tohoku	200	Japan	EastAsia	EastAsia	Homo Sapiens	38.91	140.69	Tohoku in Japan	ADP	Tohoku in Japan	NULL	Affymetrix SNP 6.0+Illumina 1M/Illumina 660w/Affymetrix SNP 6.0/Illumina 610k/Illumina 550k/Affymatrix SNP 5.0/Illumina 2.11M/Illumina Omini-Express/	Missing Rate < 10%/PCA:PASS	Missing Rate/PCA
51	Japan.Tokyo	200	Japan	EastAsia	EastAsia	Homo Sapiens	38.91	139.69	Tokyo in Japan	ADP	Tokyo in Japan	NULL	Affymetrix SNP 6.0+Illumina 1M/Illumina 660w/Affymetrix SNP 6.0/Illumina 610k/Illumina 550k/Affymatrix SNP 5.0/Illumina 2.12M/Illumina Omini-Express/	Missing Rate < 10%/PCA:PASS	Missing Rate/PCA
52	SGVP.CHS	96	Singapore	EastAsia	EastAsia	Homo Sapiens	1.3	103.8	Chinese in Singapore	ADP	Chinese in Singapore	NULL	Affymetrix SNP 6.0+Illumina 1M/Illumina 660w/Affymetrix SNP 6.0/Illumina 610k/Illumina 550k/Affymatrix SNP 5.0/Illumina 2.13M/Illumina Omini-Express/	Missing Rate < 10%/PCA:PASS	Missing Rate/PCA
53	Thailand.Dengure	200	Thailand	SoutheastAsia	SoutheastAsia	Homo Sapiens	15.4	101.3	Dengue in Thailand	ADP	Dengue in Thailand	NULL	Affymetrix SNP 6.0+Illumina 1M/Illumina 660w/Affymetrix SNP 6.0/Illumina 610k/Illumina 550k/Affymatrix SNP 5.0/Illumina 2.14M/Illumina Omini-Express/	Missing Rate < 10%/PCA:PASS	Missing Rate/PCA
54	Thailand.Thalassemia	200	Thailand	SoutheastAsia	SoutheastAsia	Homo Sapiens	15.4	101.3	Thalassemia in Thailand	ADP	Thalassemia in Thailand	NULL	Affymetrix SNP 6.0+Illumina 1M/Illumina 660w/Affymetrix SNP 6.0/Illumina 610k/Illumina 550k/Affymatrix SNP 5.0/Illumina 2.15M/Illumina Omini-Express/	Missing Rate < 10%/PCA:PASS	Missing Rate/PCA
55	Vietnam.Vietnam	200	Vietnam	SoutheastAsia	SoutheastAsia	Homo Sapiens	16	108	Vietnamese	ADP	Vietnamese	NULL	Affymetrix SNP 6.0+Illumina 1M/Illumina 660w/Affymetrix SNP 6.0/Illumina 610k/Illumina 550k/Affymatrix SNP 5.0/Illumina 2.16M/Illumina Omini-Express/	Missing Rate < 10%/PCA:PASS	Missing Rate/PCA
56	China.CNBLG	10	China	EastAsia	EastAsia	Homo Sapiens	0	0		ADP	Unknown	NULL	Affymetrix SNP 6.0+Illumina 1M/Illumina 660w/Affymetrix SNP 6.0/Illumina 610k/Illumina 550k/Affymatrix SNP 5.0/Illumina 2.17M/Illumina Omini-Express/	Missing Rate < 10%/PCA:PASS	Missing Rate/PCA
57	China.CNDEA	18	China	EastAsia	EastAsia	Homo Sapiens	0	0		ADP	Unknown	NULL	Affymetrix SNP 6.0+Illumina 1M/Illumina 660w/Affymetrix SNP 6.0/Illumina 610k/Illumina 550k/Affymatrix SNP 5.0/Illumina 2.18M/Illumina Omini-Express/	Missing Rate < 10%/PCA:PASS	Missing Rate/PCA
58	China.CNDON	9	China	EastAsia	EastAsia	Homo Sapiens	26	106	Dong in China	ADP	Dong in China	NULL	Affymetrix SNP 6.0+Illumina 1M/Illumina 660w/Affymetrix SNP 6.0/Illumina 610k/Illumina 550k/Affymatrix SNP 5.0/Illumina 2.19M/Illumina Omini-Express/	Missing Rate < 10%/PCA:PASS	Missing Rate/PCA
59	China.CNHAN	87	China	EastAsia	EastAsia	Homo Sapiens	31.22	121.48	Han in China	ADP	Han in China	NULL	Affymetrix SNP 6.0+Illumina 1M/Illumina 660w/Affymetrix SNP 6.0/Illumina 610k/Illumina 550k/Affymatrix SNP 5.0/Illumina 2.20M/Illumina Omini-Express/	Missing Rate < 10%/PCA:PASS	Missing Rate/PCA
60	China.CNHUI	30	China	EastAsia	EastAsia	Homo Sapiens	38.47	106.27	Hui in China	ADP	Hui in China	NULL	Affymetrix SNP 6.0+Illumina 1M/Illumina 660w/Affymetrix SNP 6.0/Illumina 610k/Illumina 550k/Affymatrix SNP 5.0/Illumina 2.21M/Illumina Omini-Express/	Missing Rate < 10%/PCA:PASS	Missing Rate/PCA
61	China.CNKGZ	46	China	EastAsia	EastAsia	Homo Sapiens	39	76	Kirgiz in China	ADP	Kirgiz in China	NULL	Affymetrix SNP 6.0+Illumina 1M/Illumina 660w/Affymetrix SNP 6.0/Illumina 610k/Illumina 550k/Affymatrix SNP 5.0/Illumina 2.22M/Illumina Omini-Express/	Missing Rate < 10%/PCA:PASS	Missing Rate/PCA
62	China.CNKZK	44	China	EastAsia	EastAsia	Homo Sapiens	39	76	Kazak in China	ADP	Kazak in China	NULL	Affymetrix SNP 6.0+Illumina 1M/Illumina 660w/Affymetrix SNP 6.0/Illumina 610k/Illumina 550k/Affymatrix SNP 5.0/Illumina 2.23M/Illumina Omini-Express/	Missing Rate < 10%/PCA:PASS	Missing Rate/PCA
63	China.CNLI	8	China	EastAsia	EastAsia	Homo Sapiens	19	109	Li in China	ADP	Li in China	NULL	Affymetrix SNP 6.0+Illumina 1M/Illumina 660w/Affymetrix SNP 6.0/Illumina 610k/Illumina 550k/Affymatrix SNP 5.0/Illumina 2.24M/Illumina Omini-Express/	Missing Rate < 10%/PCA:PASS	Missing Rate/PCA
64	China.CNTBT	101	China	EastAsia	EastAsia	Homo Sapiens	31.2	88.8	Tibetan in China	ADP	Tibetan in China	NULL	Affymetrix SNP 6.0+Illumina 1M/Illumina 660w/Affymetrix SNP 6.0/Illumina 610k/Illumina 550k/Affymatrix SNP 5.0/Illumina 2.25M/Illumina Omini-Express/	Missing Rate < 10%/PCA:PASS	Missing Rate/PCA
65	China.CNTJK	47	China	EastAsia	EastAsia	Homo Sapiens	41	85	Tajik in China	ADP	Tajik in China	NULL	Affymetrix SNP 6.0+Illumina 1M/Illumina 660w/Affymetrix SNP 6.0/Illumina 610k/Illumina 550k/Affymatrix SNP 5.0/Illumina 2.26M/Illumina Omini-Express/	Missing Rate < 10%/PCA:PASS	Missing Rate/PCA
66	China.CNUIG	42	China	EastAsia	EastAsia	Homo Sapiens	39	86.6	Uyghur in China	ADP	Uyghur in China	NULL	Affymetrix SNP 6.0+Illumina 1M/Illumina 660w/Affymetrix SNP 6.0/Illumina 610k/Illumina 550k/Affymatrix SNP 5.0/Illumina 2.27M/Illumina Omini-Express/	Missing Rate < 10%/PCA:PASS	Missing Rate/PCA
67	China.CNWA	20	China	EastAsia	EastAsia	Homo Sapiens	22.8	100.2	Wa in China	ADP	Wa in China	NULL	Affymetrix SNP 6.0+Illumina 1M/Illumina 660w/Affymetrix SNP 6.0/Illumina 610k/Illumina 550k/Affymatrix SNP 5.0/Illumina 2.28M/Illumina Omini-Express/	Missing Rate < 10%/PCA:PASS	Missing Rate/PCA
68	CNYAO	8	China	EastAsia	EastAsia	Homo Sapiens	26	106	Yao in China	ADP	Yao in China	NULL	Affymetrix SNP 6.0+Illumina 1M/Illumina 660w/Affymetrix SNP 6.0/Illumina 610k/Illumina 550k/Affymatrix SNP 5.0/Illumina 2.29M/Illumina Omini-Express/	Missing Rate < 10%/PCA:PASS	Missing Rate/PCA
69	China.CNZHG	6	China	EastAsia	EastAsia	Homo Sapiens	24.4	110.2	Zhuang in China	ADP	Zhuang in China	NULL	Affymetrix SNP 6.0+Illumina 1M/Illumina 660w/Affymetrix SNP 6.0/Illumina 610k/Illumina 550k/Affymatrix SNP 5.0/Illumina 2.30M/Illumina Omini-Express/	Missing Rate < 10%/PCA:PASS	Missing Rate/PCA
70	China.KRKOR	100	China	EastAsia	EastAsia	Homo Sapiens	43	129	Korean in China	ADP	Korean in China	NULL	Affymetrix SNP 6.0+Illumina 1M/Illumina 660w/Affymetrix SNP 6.0/Illumina 610k/Illumina 550k/Affymatrix SNP 5.0/Illumina 2.31M/Illumina Omini-Express/	Missing Rate < 10%/PCA:PASS	Missing Rate/PCA
71	Malaysia.Bateq	14	Malaysia	SoutheastAsia	SoutheastAsia	Homo Sapiens	4	103	Bateq in Malaysia	ADP	Bateq in Malaysia	NULL	Affymetrix SNP 6.0+Illumina 1M/Illumina 660w/Affymetrix SNP 6.0/Illumina 610k/Illumina 550k/Affymatrix SNP 5.0/Illumina 2.32M/Illumina Omini-Express/	Missing Rate < 10%/PCA:PASS	Missing Rate/PCA
72	Malaysia.CheWong	14	Malaysia	SoutheastAsia	SoutheastAsia	Homo Sapiens	4	102	CheWong in Malaysia	ADP	CheWong in Malaysia	NULL	Affymetrix SNP 6.0+Illumina 1M/Illumina 660w/Affymetrix SNP 6.0/Illumina 610k/Illumina 550k/Affymatrix SNP 5.0/Illumina 2.33M/Illumina Omini-Express/	Missing Rate < 10%/PCA:PASS	Missing Rate/PCA
73	Malaysia.Jakun	11	Malaysia	SoutheastAsia	SoutheastAsia	Homo Sapiens	4	102.5	Jakun in Malaysia	ADP	Jakun in Malaysia	NULL	Affymetrix SNP 6.0+Illumina 1M/Illumina 660w/Affymetrix SNP 6.0/Illumina 610k/Illumina 550k/Affymatrix SNP 5.0/Illumina 2.34M/Illumina Omini-Express/	Missing Rate < 10%/PCA:PASS	Missing Rate/PCA
74	Malaysia.Mandriq	13	Malaysia	SoutheastAsia	SoutheastAsia	Homo Sapiens	4.5	104	Mandriq in Malaysia	ADP	Mandriq in Malaysia	NULL	Affymetrix SNP 6.0+Illumina 1M/Illumina 660w/Affymetrix SNP 6.0/Illumina 610k/Illumina 550k/Affymatrix SNP 5.0/Illumina 2.35M/Illumina Omini-Express/	Missing Rate < 10%/PCA:PASS	Missing Rate/PCA
75	Srilanka.Burger	35	Srilanka	SoutheastAsia	SoutheastAsia	Homo Sapiens	4	104	Burger in Malaysia	ADP	Burger in Malaysia	NULL	Affymetrix SNP 6.0+Illumina 1M/Illumina 660w/Affymetrix SNP 6.0/Illumina 610k/Illumina 550k/Affymatrix SNP 5.0/Illumina 2.36M/Illumina Omini-Express/	Missing Rate < 10%/PCA:PASS	Missing Rate/PCA
76	Srilanka.Indian_Tamil	200	Srilanka	SoutheastAsia	SoutheastAsia	Homo Sapiens	7	80	Sri Indian Tamil	ADP	Sri Indian Tamil	NULL	Affymetrix SNP 6.0+Illumina 1M/Illumina 660w/Affymetrix SNP 6.0/Illumina 610k/Illumina 550k/Affymatrix SNP 5.0/Illumina 2.37M/Illumina Omini-Express/	Missing Rate < 10%/PCA:PASS	Missing Rate/PCA
77	Srilanka.Malay	27	Srilanka	SoutheastAsia	SoutheastAsia	Homo Sapiens	7	81	Malay in Sri	ADP	Malay in Sri	NULL	Affymetrix SNP 6.0+Illumina 1M/Illumina 660w/Affymetrix SNP 6.0/Illumina 610k/Illumina 550k/Affymatrix SNP 5.0/Illumina 2.38M/Illumina Omini-Express/	Missing Rate < 10%/PCA:PASS	Missing Rate/PCA
78	Srilanka.Sinhala	200	Srilanka	SoutheastAsia	SoutheastAsia	Homo Sapiens	7	81	Sinhala	ADP	Sinhala	NULL	Affymetrix SNP 6.0+Illumina 1M/Illumina 660w/Affymetrix SNP 6.0/Illumina 610k/Illumina 550k/Affymatrix SNP 5.0/Illumina 2.39M/Illumina Omini-Express/	Missing Rate < 10%/PCA:PASS	Missing Rate/PCA
79	Srilanka.SriLankan_Tamil	103	Srilanka	SoutheastAsia	SoutheastAsia	Homo Sapiens	7	81	Sri Lanka Tamil	ADP	Sri Lanka Tamil	NULL	Affymetrix SNP 6.0+Illumina 1M/Illumina 660w/Affymetrix SNP 6.0/Illumina 610k/Illumina 550k/Affymatrix SNP 5.0/Illumina 2.40M/Illumina Omini-Express/	Missing Rate < 10%/PCA:PASS	Missing Rate/PCA
80	NEurasian.Buryat	25	North Eurasian	CentralAsiaSiberia	CentralAsiaSiberia	Homo Sapiens	53	109	Buryat	ADP	Buryat	NULL	Affymetrix SNP 6.0+Illumina 1M/Illumina 660w/Affymetrix SNP 6.0/Illumina 610k/Illumina 550k/Affymatrix SNP 5.0/Illumina 2.41M/Illumina Omini-Express/	Missing Rate < 10%/PCA:PASS	Missing Rate/PCA
81	NEurasian.Kurd	24	North Eurasian	WestEurasia	WestEurasia	Homo Sapiens	39	32	Kurd	ADP	Kurd	NULL	Affymetrix SNP 6.0+Illumina 1M/Illumina 660w/Affymetrix SNP 6.0/Illumina 610k/Illumina 550k/Affymatrix SNP 5.0/Illumina 2.42M/Illumina Omini-Express/	Missing Rate < 10%/PCA:PASS	Missing Rate/PCA
82	NEurasian.Kyrgyzstani	25	North Eurasian	CentralAsiaSiberia	CentralAsiaSiberia	Homo Sapiens	41	75	Kyrgyzstani	ADP	Kyrgyzstani	NULL	Affymetrix SNP 6.0+Illumina 1M/Illumina 660w/Affymetrix SNP 6.0/Illumina 610k/Illumina 550k/Affymatrix SNP 5.0/Illumina 2.43M/Illumina Omini-Express/	Missing Rate < 10%/PCA:PASS	Missing Rate/PCA
83	NEurasian.QHMong	42	North Eurasian	EastAsia	EastAsia	Homo Sapiens	30	102	QHMong	ADP	QHMong	NULL	Affymetrix SNP 6.0+Illumina 1M/Illumina 660w/Affymetrix SNP 6.0/Illumina 610k/Illumina 550k/Affymatrix SNP 5.0/Illumina 2.44M/Illumina Omini-Express/	Missing Rate < 10%/PCA:PASS	Missing Rate/PCA
84	EA	4300	America	America	WestEurasia	Homo Sapiens	32	-100	European American	ESP	European American	NULL	Illumina GAII or HiSeq2000	PASS	phred-scaled of quality (QUAL) in VCF
85	AA	2203	America	America	Africa	Homo Sapiens	30	-100	African American	ESP	African American	NULL	Illumina GAII or HiSeq2001	PASS	phred-scaled of quality (QUAL) in VCF
86	Abkhasians	20	Georgia	WestEurasia	WestEurasia	Homo Sapiens	43	41	Abkhasians	Estonian_Biocentre	Abkhasians	NULL	different Illumina SNP arrays (all targeting > 500,000 SNPs)?	Missing Rate < 10%/PCA:PASS	Missing Rate/PCA
87	Altaians	15	Russia	CentralAsiaSiberia	CentralAsiaSiberia	Homo Sapiens	51.9	86	Altaians	Estonian_Biocentre	Altaians	NULL	different Illumina SNP arrays (all targeting > 500,000 SNPs)?	Missing Rate < 10%/PCA:PASS	Missing Rate/PCA
88	Armenians	19	Armenia	WestEurasia	WestEurasia	Homo Sapiens	40.2	44.5	Armenians	Estonian_Biocentre	Armenians	NULL	different Illumina SNP arrays (all targeting > 500,000 SNPs)?	Missing Rate < 10%/PCA:PASS	Missing Rate/PCA
89	Ashkenazy_Jews	20	Poland	WestEurasia	WestEurasia	Homo Sapiens	52.2	21	Ashkenazy Jews	Estonian_Biocentre	Ashkenazy Jews	NULL	different Illumina SNP arrays (all targeting > 500,000 SNPs)?	Missing Rate < 10%/PCA:PASS	Missing Rate/PCA
90	Asur	2	India	SouthAsia	SouthAsia	Homo Sapiens	23.76	86.42	Asur	Estonian_Biocentre	Asur	NULL	different Illumina SNP arrays (all targeting > 500,000 SNPs)?	Missing Rate < 10%/PCA:PASS	Missing Rate/PCA
91	Azerbaijani_Jews	8	Azerbaijan	WestEurasia	WestEurasia	Homo Sapiens	40.39	49.47	Azerbaijani Jews	Estonian_Biocentre	Azerbaijani Jews	NULL	different Illumina SNP arrays (all targeting > 500,000 SNPs)?	Missing Rate < 10%/PCA:PASS	Missing Rate/PCA
92	Azeris_Iran	16	Azerbaijan	WestEurasia	WestEurasia	Homo Sapiens	38.07	46.28	Iranian Azerbaijanis	Estonian_Biocentre	Iranian Azerbaijanis	NULL	different Illumina SNP arrays (all targeting > 500,000 SNPs)?	Missing Rate < 10%/PCA:PASS	Missing Rate/PCA
93	Balkars	19	Russia	WestEurasia	WestEurasia	Homo Sapiens	43.5	43.6	Balkars	Estonian_Biocentre	Balkars	NULL	different Illumina SNP arrays (all targeting > 500,000 SNPs)?	Missing Rate < 10%/PCA:PASS	Missing Rate/PCA
94	Bashkirs	20	Russia	CentralAsiaSiberia	CentralAsiaSiberia	Homo Sapiens	54.28	56.16	Bashkirs	Estonian_Biocentre	Bashkirs	NULL	different Illumina SNP arrays (all targeting > 500,000 SNPs)?	Missing Rate < 10%/PCA:PASS	Missing Rate/PCA
95	Belarusians	9	Belarus	WestEurasia	WestEurasia	Homo Sapiens	53.9	28	Belarusians	Estonian_Biocentre	Belarusians	NULL	different Illumina SNP arrays (all targeting > 500,000 SNPs)?	Missing Rate < 10%/PCA:PASS	Missing Rate/PCA
96	Bengali	1	Bangladesh	SouthAsia	SouthAsia	Homo Sapiens	23.7	90.4	Bengali	Estonian_Biocentre	Bengali	NULL	different Illumina SNP arrays (all targeting > 500,000 SNPs)?	Missing Rate < 10%/PCA:PASS	Missing Rate/PCA
97	Bhunjia	1	India	SouthAsia	SouthAsia	Homo Sapiens	20.6	85	Bhunjia	Estonian_Biocentre	Bhunjia	NULL	different Illumina SNP arrays (all targeting > 500,000 SNPs)?	Missing Rate < 10%/PCA:PASS	Missing Rate/PCA
98	Bonda	4	India	SouthAsia	SouthAsia	Homo Sapiens	18.4	81.88	Bonda people	Estonian_Biocentre	Bonda people	NULL	different Illumina SNP arrays (all targeting > 500,000 SNPs)?	Missing Rate < 10%/PCA:PASS	Missing Rate/PCA
99	Bosnians	15	Bosnia and Herzegovina	WestEurasia	WestEurasia	Homo Sapiens	44.31	17.6	Bosnians	Estonian_Biocentre	Bosnians	NULL	different Illumina SNP arrays (all targeting > 500,000 SNPs)?	Missing Rate < 10%/PCA:PASS	Missing Rate/PCA
100	Brahmins	11	India	SouthAsia	SouthAsia	Homo Sapiens	12.49	78.42	Brahmins from Tamil Nadu	Estonian_Biocentre	Brahmins from Tamil Nadu	NULL	different Illumina SNP arrays (all targeting > 500,000 SNPs)?	Missing Rate < 10%/PCA:PASS	Missing Rate/PCA
101	Burmese	15	Myanmar	SoutheastAsia	SoutheastAsia	Homo Sapiens	21.98	96.37	Bamar people	Estonian_Biocentre	Bamar people	NULL	different Illumina SNP arrays (all targeting > 500,000 SNPs)?	Missing Rate < 10%/PCA:PASS	Missing Rate/PCA
102	Buryats	18	Russia	CentralAsiaSiberia	CentralAsiaSiberia	Homo Sapiens	51.91	106.62	Buryats	Estonian_Biocentre	Buryats	NULL	different Illumina SNP arrays (all targeting > 500,000 SNPs)?	Missing Rate < 10%/PCA:PASS	Missing Rate/PCA
103	Chamar	10	India	SouthAsia	SouthAsia	Homo Sapiens	25.37	83.04	Chamar	Estonian_Biocentre	Chamar	NULL	different Illumina SNP arrays (all targeting > 500,000 SNPs)?	Missing Rate < 10%/PCA:PASS	Missing Rate/PCA
104	Chechens	20	Russia	WestEurasia	WestEurasia	Homo Sapiens	43.3	45.7	Chechens	Estonian_Biocentre	Chechens	NULL	different Illumina SNP arrays (all targeting > 500,000 SNPs)?	Missing Rate < 10%/PCA:PASS	Missing Rate/PCA
105	Chenchus	4	India	SouthAsia	SouthAsia	Homo Sapiens	18	79.59	Chenchus	Estonian_Biocentre	Chenchus	NULL	different Illumina SNP arrays (all targeting > 500,000 SNPs)?	Missing Rate < 10%/PCA:PASS	Missing Rate/PCA
106	Chukchis	15	Russia	CentralAsiaSiberia	CentralAsiaSiberia	Homo Sapiens	68.8348	169.465	Chukchis	Estonian_Biocentre	Chukchis	NULL	different Illumina SNP arrays (all targeting > 500,000 SNPs)?	Missing Rate < 10%/PCA:PASS	Missing Rate/PCA
107	Chuvashes	17	Russia	WestEurasia	WestEurasia	Homo Sapiens	56.1	47.3	Chuvashes	Estonian_Biocentre	Chuvashes	NULL	different Illumina SNP arrays (all targeting > 500,000 SNPs)?	Missing Rate < 10%/PCA:PASS	Missing Rate/PCA
108	Cochin_Jews	4	India	SouthAsia	SouthAsia	Homo Sapiens	10	76.3	Cochin Jews	Estonian_Biocentre	Cochin Jews	NULL	different Illumina SNP arrays (all targeting > 500,000 SNPs)?	Missing Rate < 10%/PCA:PASS	Missing Rate/PCA
109	Cypriots	12	Cyprus	WestEurasia	WestEurasia	Homo Sapiens	35.1	33.4	Cypriots	Estonian_Biocentre	Cypriots	NULL	different Illumina SNP arrays (all targeting > 500,000 SNPs)?	Missing Rate < 10%/PCA:PASS	Missing Rate/PCA
110	Dharkars	12	India	SouthAsia	SouthAsia	Homo Sapiens	25.44	83.1	Dharkars	Estonian_Biocentre	Dharkars	NULL	different Illumina SNP arrays (all targeting > 500,000 SNPs)?	Missing Rate < 10%/PCA:PASS	Missing Rate/PCA
111	Dhurwa	1	India	SouthAsia	SouthAsia	Homo Sapiens	18.78	82.68	Dhurwa	Estonian_Biocentre	Dhurwa	NULL	different Illumina SNP arrays (all targeting > 500,000 SNPs)?	Missing Rate < 10%/PCA:PASS	Missing Rate/PCA
112	Dolgans	11	Russia	CentralAsiaSiberia	CentralAsiaSiberia	Homo Sapiens	73	115.4	Dolgans	Estonian_Biocentre	Dolgans	NULL	different Illumina SNP arrays (all targeting > 500,000 SNPs)?	Missing Rate < 10%/PCA:PASS	Missing Rate/PCA
113	Dusadh	8	India	SouthAsia	SouthAsia	Homo Sapiens	25.44	84.56	Dusadh	Estonian_Biocentre	Dusadh	NULL	different Illumina SNP arrays (all targeting > 500,000 SNPs)?	Missing Rate < 10%/PCA:PASS	Missing Rate/PCA
114	Egyptians	12	Egypt	Africa	Africa	Homo Sapiens	30.6889	31.2	Egyptians	Estonian_Biocentre	Egyptians	NULL	different Illumina SNP arrays (all targeting > 500,000 SNPs)?	Missing Rate < 10%/PCA:PASS	Missing Rate/PCA
115	Estonians	15	Estonia	WestEurasia	WestEurasia	Homo Sapiens	58.5	24.9	Estonians	Estonian_Biocentre	Estonians	NULL	different Illumina SNP arrays (all targeting > 500,000 SNPs)?	Missing Rate < 10%/PCA:PASS	Missing Rate/PCA
116	Ethiopian_Jews	12	Ethiopia	Africa	Africa	Homo Sapiens	9	38.7	Ethiopian Jews	Estonian_Biocentre	Ethiopian Jews	NULL	different Illumina SNP arrays (all targeting > 500,000 SNPs)?	Missing Rate < 10%/PCA:PASS	Missing Rate/PCA
117	Ethiopians	19	Ethiopia	Africa	Africa	Homo Sapiens	8.95	38.75	Ethiopians (Oromo, Amhara)	Estonian_Biocentre	Ethiopians (Oromo, Amhara)	NULL	different Illumina SNP arrays (all targeting > 500,000 SNPs)?	Missing Rate < 10%/PCA:PASS	Missing Rate/PCA
118	Evenkis	15	Russia	CentralAsiaSiberia	CentralAsiaSiberia	Homo Sapiens	54.34	131.08	Evenks	Estonian_Biocentre	Evenks	NULL	different Illumina SNP arrays (all targeting > 500,000 SNPs)?	Missing Rate < 10%/PCA:PASS	Missing Rate/PCA
119	Evens	10	Russia	CentralAsiaSiberia	CentralAsiaSiberia	Homo Sapiens	57.5	135.9	Evens	Estonian_Biocentre	Evens	NULL	different Illumina SNP arrays (all targeting > 500,000 SNPs)?	Missing Rate < 10%/PCA:PASS	Missing Rate/PCA
120	Gadaba	1	India	SouthAsia	SouthAsia	Homo Sapiens	18.79	82.7	Gadabas	Estonian_Biocentre	Gadabas	NULL	different Illumina SNP arrays (all targeting > 500,000 SNPs)?	Missing Rate < 10%/PCA:PASS	Missing Rate/PCA
121	Gagauzes	12	Moldova	WestEurasia	WestEurasia	Homo Sapiens	74.01	28.86	Gagauz people	Estonian_Biocentre	Gagauz people	NULL	different Illumina SNP arrays (all targeting > 500,000 SNPs)?	Missing Rate < 10%/PCA:PASS	Missing Rate/PCA
122	Garo	4	India	SouthAsia	SouthAsia	Homo Sapiens	26.17	90.62	Garo	Estonian_Biocentre	Garo	NULL	different Illumina SNP arrays (all targeting > 500,000 SNPs)?	Missing Rate < 10%/PCA:PASS	Missing Rate/PCA
123	Georgian_Jews	4	Georgia	WestEurasia	WestEurasia	Homo Sapiens	41.7	44.8	Georgian Jews	Estonian_Biocentre	Georgian Jews	NULL	different Illumina SNP arrays (all targeting > 500,000 SNPs)?	Missing Rate < 10%/PCA:PASS	Missing Rate/PCA
124	Georgians	20	Georgia	WestEurasia	WestEurasia	Homo Sapiens	42.5	41.9	Georgians	Estonian_Biocentre	Georgians	NULL	different Illumina SNP arrays (all targeting > 500,000 SNPs)?	Missing Rate < 10%/PCA:PASS	Missing Rate/PCA
125	Germans	13	Geman	WestEurasia	WestEurasia	Homo Sapiens	52.52	13.41	Germans	Estonian_Biocentre	Germans	NULL	different Illumina SNP arrays (all targeting > 500,000 SNPs)?	Missing Rate < 10%/PCA:PASS	Missing Rate/PCA
126	Gond	4	India	SouthAsia	SouthAsia	Homo Sapiens	22.1	82.16	Gond	Estonian_Biocentre	Gond	NULL	different Illumina SNP arrays (all targeting > 500,000 SNPs)?	Missing Rate < 10%/PCA:PASS	Missing Rate/PCA
127	Hakkipikki	4	India	SouthAsia	SouthAsia	Homo Sapiens	14.79	74.51	Hakki Pikki	Estonian_Biocentre	Hakki Pikki	NULL	different Illumina SNP arrays (all targeting > 500,000 SNPs)?	Missing Rate < 10%/PCA:PASS	Missing Rate/PCA
128	Hazara	5	Pakistan	SouthAsia	SouthAsia	Homo Sapiens	33.5	70	Hazara	Estonian_Biocentre	Hazara	NULL	different Illumina SNP arrays (all targeting > 500,000 SNPs)?	Missing Rate < 10%/PCA:PASS	Missing Rate/PCA
129	Ho	5	India	SouthAsia	SouthAsia	Homo Sapiens	25.4	86.13	Ho	Estonian_Biocentre	Ho	NULL	different Illumina SNP arrays (all targeting > 500,000 SNPs)?	Missing Rate < 10%/PCA:PASS	Missing Rate/PCA
130	Hungarians	19	Hungary	WestEurasia	WestEurasia	Homo Sapiens	47.5	19.1	Hungarians	Estonian_Biocentre	Hungarians	NULL	different Illumina SNP arrays (all targeting > 500,000 SNPs)?	Missing Rate < 10%/PCA:PASS	Missing Rate/PCA
131	Iranian_Jews	4	Iran	WestEurasia	WestEurasia	Homo Sapiens	35.41	50.25	Iranian Jews fom Iran	Estonian_Biocentre	Iranian Jews fom Iran	NULL	different Illumina SNP arrays (all targeting > 500,000 SNPs)?	Missing Rate < 10%/PCA:PASS	Missing Rate/PCA
132	Iranians	20	Iran	WestEurasia	WestEurasia	Homo Sapiens	35.6	51.5	Iranians	Estonian_Biocentre	Iranians	NULL	different Illumina SNP arrays (all targeting > 500,000 SNPs)?	Missing Rate < 10%/PCA:PASS	Missing Rate/PCA
133	Iraqi_Jews	10	Iraq	WestEurasia	WestEurasia	Homo Sapiens	33.3	44.4	Iraqi Jews	Estonian_Biocentre	Iraqi Jews	NULL	different Illumina SNP arrays (all targeting > 500,000 SNPs)?	Missing Rate < 10%/PCA:PASS	Missing Rate/PCA
134	Jordanians	20	Jordan	WestEurasia	WestEurasia	Homo Sapiens	32.1	35.9	Jordanians	Estonian_Biocentre	Jordanians	NULL	different Illumina SNP arrays (all targeting > 500,000 SNPs)?	Missing Rate < 10%/PCA:PASS	Missing Rate/PCA
135	Juang	2	India	SouthAsia	SouthAsia	Homo Sapiens	21.49	83.98	Juang	Estonian_Biocentre	Juang	NULL	different Illumina SNP arrays (all targeting > 500,000 SNPs)?	Missing Rate < 10%/PCA:PASS	Missing Rate/PCA
136	Kalmyks	14	Russia	CentralAsiaSiberia	CentralAsiaSiberia	Homo Sapiens	46.2	45.3	Kalmyks	Estonian_Biocentre	Kalmyks	NULL	different Illumina SNP arrays (all targeting > 500,000 SNPs)?	Missing Rate < 10%/PCA:PASS	Missing Rate/PCA
137	Kanjars	8	India	SouthAsia	SouthAsia	Homo Sapiens	26.45	80.32	Kanjars	Estonian_Biocentre	Kanjars	NULL	different Illumina SNP arrays (all targeting > 500,000 SNPs)?	Missing Rate < 10%/PCA:PASS	Missing Rate/PCA
138	Karelians	15	Russia	WestEurasia	WestEurasia	Homo Sapiens	63.49	33	Karelians	Estonian_Biocentre	Karelians	NULL	different Illumina SNP arrays (all targeting > 500,000 SNPs)?	Missing Rate < 10%/PCA:PASS	Missing Rate/PCA
139	Kazakhs	18	Kazakhstan	CentralAsiaSiberia	CentralAsiaSiberia	Homo Sapiens	49.27	72.75	Kazakhs	Estonian_Biocentre	Kazakhs	NULL	different Illumina SNP arrays (all targeting > 500,000 SNPs)?	Missing Rate < 10%/PCA:PASS	Missing Rate/PCA
140	Kets	4	Russia	CentralAsiaSiberia	CentralAsiaSiberia	Homo Sapiens	62.29	86.16	Kets	Estonian_Biocentre	Kets	NULL	different Illumina SNP arrays (all targeting > 500,000 SNPs)?	Missing Rate < 10%/PCA:PASS	Missing Rate/PCA
141	Khakas	17	Russia	CentralAsiaSiberia	CentralAsiaSiberia	Homo Sapiens	53.3	90	Khakas	Estonian_Biocentre	Khakas	NULL	different Illumina SNP arrays (all targeting > 500,000 SNPs)?	Missing Rate < 10%/PCA:PASS	Missing Rate/PCA
142	Kharia	2	India	SouthAsia	SouthAsia	Homo Sapiens	21.89	83.36	Kharia	Estonian_Biocentre	Kharia	NULL	different Illumina SNP arrays (all targeting > 500,000 SNPs)?	Missing Rate < 10%/PCA:PASS	Missing Rate/PCA
143	Khasi	3	India	SouthAsia	SouthAsia	Homo Sapiens	24.87	90.72	Khasi	Estonian_Biocentre	Khasi	NULL	different Illumina SNP arrays (all targeting > 500,000 SNPs)?	Missing Rate < 10%/PCA:PASS	Missing Rate/PCA
144	Kol	16	India	SouthAsia	SouthAsia	Homo Sapiens	25.15	82.58	Kol	Estonian_Biocentre	Kol	NULL	different Illumina SNP arrays (all targeting > 500,000 SNPs)?	Missing Rate < 10%/PCA:PASS	Missing Rate/PCA
145	Komis	16	Russia	WestEurasia	WestEurasia	Homo Sapiens	64.17	54.28	Komi people	Estonian_Biocentre	Komi people	NULL	different Illumina SNP arrays (all targeting > 500,000 SNPs)?	Missing Rate < 10%/PCA:PASS	Missing Rate/PCA
146	Koryaks	15	Russia	CentralAsiaSiberia	CentralAsiaSiberia	Homo Sapiens	58.1	159	Koryaks	Estonian_Biocentre	Koryaks	NULL	different Illumina SNP arrays (all targeting > 500,000 SNPs)?	Missing Rate < 10%/PCA:PASS	Missing Rate/PCA
147	Kosovars	9	Kosovo	WestEurasia	WestEurasia	Homo Sapiens	42.42	20.72	Kosovar Albanians	Estonian_Biocentre	Kosovar Albanians	NULL	different Illumina SNP arrays (all targeting > 500,000 SNPs)?	Missing Rate < 10%/PCA:PASS	Missing Rate/PCA
148	Kshatriya	7	India	SouthAsia	SouthAsia	Homo Sapiens	27.56	78.65	Kshatriya	Estonian_Biocentre	Kshatriya	NULL	different Illumina SNP arrays (all targeting > 500,000 SNPs)?	Missing Rate < 10%/PCA:PASS	Missing Rate/PCA
149	Kurmi	1	India	SouthAsia	SouthAsia	Homo Sapiens	30.17	77.01	Kurmi	Estonian_Biocentre	Kurmi	NULL	different Illumina SNP arrays (all targeting > 500,000 SNPs)?	Missing Rate < 10%/PCA:PASS	Missing Rate/PCA
150	Kurumba	4	India	SouthAsia	SouthAsia	Homo Sapiens	21.46	86.78	Kuruba	Estonian_Biocentre	Kuruba	NULL	different Illumina SNP arrays (all targeting > 500,000 SNPs)?	Missing Rate < 10%/PCA:PASS	Missing Rate/PCA
151	Kyrgyzians	19	Kyrgyzstan	CentralAsiaSiberia	CentralAsiaSiberia	Homo Sapiens	42.9	74.6	Kyrgyzians	Estonian_Biocentre	Kyrgyzians	NULL	different Illumina SNP arrays (all targeting > 500,000 SNPs)?	Missing Rate < 10%/PCA:PASS	Missing Rate/PCA
152	Lambadi	1	India	SouthAsia	SouthAsia	Homo Sapiens	17.45	78.5	Lambadi	Estonian_Biocentre	Lambadi	NULL	different Illumina SNP arrays (all targeting > 500,000 SNPs)?	Missing Rate < 10%/PCA:PASS	Missing Rate/PCA
153	Lebanese	7	Lebanon	WestEurasia	WestEurasia	Homo Sapiens	33.8	35.6	Lebanese	Estonian_Biocentre	Lebanese	NULL	different Illumina SNP arrays (all targeting > 500,000 SNPs)?	Missing Rate < 10%/PCA:PASS	Missing Rate/PCA
154	Lezgins	18	Russia	WestEurasia	WestEurasia	Homo Sapiens	42.1	48.2	Lezgins	Estonian_Biocentre	Lezgins	NULL	different Illumina SNP arrays (all targeting > 500,000 SNPs)?	Missing Rate < 10%/PCA:PASS	Missing Rate/PCA
155	Lithuanians	10	Lithuania	WestEurasia	WestEurasia	Homo Sapiens	54.9	23.9	Lithuanians	Estonian_Biocentre	Lithuanians	NULL	different Illumina SNP arrays (all targeting > 500,000 SNPs)?	Missing Rate < 10%/PCA:PASS	Missing Rate/PCA
156	Macedonians	14	Macedonia	WestEurasia	WestEurasia	Homo Sapiens	41.33	21.57	Macedonians	Estonian_Biocentre	Macedonians	NULL	different Illumina SNP arrays (all targeting > 500,000 SNPs)?	Missing Rate < 10%/PCA:PASS	Missing Rate/PCA
157	Maris	15	Russia	WestEurasia	WestEurasia	Homo Sapiens	45.5	74.58	Maris	Estonian_Biocentre	Maris	NULL	different Illumina SNP arrays (all targeting > 500,000 SNPs)?	Missing Rate < 10%/PCA:PASS	Missing Rate/PCA
158	Mawasi	1	India	SouthAsia	SouthAsia	Homo Sapiens	23.15	77.42	Mawasi	Estonian_Biocentre	Mawasi	NULL	different Illumina SNP arrays (all targeting > 500,000 SNPs)?	Missing Rate < 10%/PCA:PASS	Missing Rate/PCA
159	Meena	1	India	SouthAsia	SouthAsia	Homo Sapiens	26.57	73.83	Meena	Estonian_Biocentre	Meena	NULL	different Illumina SNP arrays (all targeting > 500,000 SNPs)?	Missing Rate < 10%/PCA:PASS	Missing Rate/PCA
160	Meghawal	1	India	SouthAsia	SouthAsia	Homo Sapiens	28.27	74.95	Meghwal	Estonian_Biocentre	Meghwal	NULL	different Illumina SNP arrays (all targeting > 500,000 SNPs)?	Missing Rate < 10%/PCA:PASS	Missing Rate/PCA
161	Mongols	9	Mongolia	CentralAsiaSiberia	CentralAsiaSiberia	Homo Sapiens	47.43	106.38	Mongols	Estonian_Biocentre	Mongols	NULL	different Illumina SNP arrays (all targeting > 500,000 SNPs)?	Missing Rate < 10%/PCA:PASS	Missing Rate/PCA
162	Montenegrins	14	Montenegro	WestEurasia	WestEurasia	Homo Sapiens	42.73	19.13	Montenegrins	Estonian_Biocentre	Montenegrins	NULL	different Illumina SNP arrays (all targeting > 500,000 SNPs)?	Missing Rate < 10%/PCA:PASS	Missing Rate/PCA
163	Mordovians	15	Russia	WestEurasia	WestEurasia	Homo Sapiens	54.2	45.2	Mordovians	Estonian_Biocentre	Mordovians	NULL	different Illumina SNP arrays (all targeting > 500,000 SNPs)?	Missing Rate < 10%/PCA:PASS	Missing Rate/PCA
164	Moroccan_Jews	15	Morocco	Africa	Africa	Homo Sapiens	34	-6.8	Moroccan Jews	Estonian_Biocentre	Moroccan Jews	NULL	different Illumina SNP arrays (all targeting > 500,000 SNPs)?	Missing Rate < 10%/PCA:PASS	Missing Rate/PCA
165	Moroccans	10	Morocco	Africa	Africa	Homo Sapiens	32.68	-6.55	Moroccans	Estonian_Biocentre	Moroccans	NULL	different Illumina SNP arrays (all targeting > 500,000 SNPs)?	Missing Rate < 10%/PCA:PASS	Missing Rate/PCA
166	Naga	4	India	SouthAsia	SouthAsia	Homo Sapiens	25.67	94.11	Naga	Estonian_Biocentre	Naga	NULL	different Illumina SNP arrays (all targeting > 500,000 SNPs)?	Missing Rate < 10%/PCA:PASS	Missing Rate/PCA
167	Nenets	10	Russia	CentralAsiaSiberia	CentralAsiaSiberia	Homo Sapiens	67.15	74.4	Nenets	Estonian_Biocentre	Nenets	NULL	different Illumina SNP arrays (all targeting > 500,000 SNPs)?	Missing Rate < 10%/PCA:PASS	Missing Rate/PCA
168	Nganasans	14	Russia	CentralAsiaSiberia	CentralAsiaSiberia	Homo Sapiens	71.1	96.1	Nganasans	Estonian_Biocentre	Nganasans	NULL	different Illumina SNP arrays (all targeting > 500,000 SNPs)?	Missing Rate < 10%/PCA:PASS	Missing Rate/PCA
169	Nihali	2	India	SouthAsia	SouthAsia	Homo Sapiens	21.38	78.15	Nihali	Estonian_Biocentre	Nihali	NULL	different Illumina SNP arrays (all targeting > 500,000 SNPs)?	Missing Rate < 10%/PCA:PASS	Missing Rate/PCA
170	Nivkhs	3	Russia	CentralAsiaSiberia	CentralAsiaSiberia	Homo Sapiens	51	143	Nivkhs	Estonian_Biocentre	Nivkhs	NULL	different Illumina SNP arrays (all targeting > 500,000 SNPs)?	Missing Rate < 10%/PCA:PASS	Missing Rate/PCA
171	Nogais	16	Russia	WestEurasia	WestEurasia	Homo Sapiens	44.4	41.9	Nogais	Estonian_Biocentre	Nogais	NULL	different Illumina SNP arrays (all targeting > 500,000 SNPs)?	Missing Rate < 10%/PCA:PASS	Missing Rate/PCA
172	NorthKannadi	9	India	SouthAsia	SouthAsia	Homo Sapiens	15.46	75.01	North Kannadi	Estonian_Biocentre	North Kannadi	NULL	different Illumina SNP arrays (all targeting > 500,000 SNPs)?	Missing Rate < 10%/PCA:PASS	Missing Rate/PCA
173	NorthOssetians	1	Russia	WestEurasia	WestEurasia	Homo Sapiens	43	44.7	North Ossetians	Estonian_Biocentre	North Ossetians	NULL	different Illumina SNP arrays (all targeting > 500,000 SNPs)?	Missing Rate < 10%/PCA:PASS	Missing Rate/PCA
174	Paniya	4	India	SouthAsia	SouthAsia	Homo Sapiens	9.58	76.53	Paniya	Estonian_Biocentre	Paniya	NULL	different Illumina SNP arrays (all targeting > 500,000 SNPs)?	Missing Rate < 10%/PCA:PASS	Missing Rate/PCA
175	Pashtun	5	Afghanistan	SouthAsia	SouthAsia	Homo Sapiens	30.99	64.69	Pashtuns from Afghanistan	Estonian_Biocentre	Pashtuns from Afghanistan	NULL	different Illumina SNP arrays (all targeting > 500,000 SNPs)?	Missing Rate < 10%/PCA:PASS	Missing Rate/PCA
176	Piramalai	8	India	SouthAsia	SouthAsia	Homo Sapiens	10.99	78.22	Piramalai Kallars	Estonian_Biocentre	Piramalai Kallars	NULL	different Illumina SNP arrays (all targeting > 500,000 SNPs)?	Missing Rate < 10%/PCA:PASS	Missing Rate/PCA
177	Pulliyar	5	India	SouthAsia	SouthAsia	Homo Sapiens	11.02	76.98	Pulliyar	Estonian_Biocentre	Pulliyar	NULL	different Illumina SNP arrays (all targeting > 500,000 SNPs)?	Missing Rate < 10%/PCA:PASS	Missing Rate/PCA
178	Romanians	16	Romania	WestEurasia	WestEurasia	Homo Sapiens	45.32	25.35	Romanians	Estonian_Biocentre	Romanians	NULL	different Illumina SNP arrays (all targeting > 500,000 SNPs)?	Missing Rate < 10%/PCA:PASS	Missing Rate/PCA
179	Russians_Central	32	Russia	WestEurasia	WestEurasia	Homo Sapiens	57.2	37.11	Russians_Central	Estonian_Biocentre	Russians_Central	NULL	different Illumina SNP arrays (all targeting > 500,000 SNPs)?	Missing Rate < 10%/PCA:PASS	Missing Rate/PCA
180	Russians_North	3	Russia	WestEurasia	WestEurasia	Homo Sapiens	59.88	38.68	Russians_North	Estonian_Biocentre	Russians_North	NULL	different Illumina SNP arrays (all targeting > 500,000 SNPs)?	Missing Rate < 10%/PCA:PASS	Missing Rate/PCA
181	Sakilli	4	India	SouthAsia	SouthAsia	Homo Sapiens	9.86	76.97	Sakilli	Estonian_Biocentre	Sakilli	NULL	different Illumina SNP arrays (all targeting > 500,000 SNPs)?	Missing Rate < 10%/PCA:PASS	Missing Rate/PCA
182	Samaritians	3	Israel	WestEurasia	WestEurasia	Homo Sapiens	31.5	35.65	Samaritians	Estonian_Biocentre	Samaritians	NULL	different Illumina SNP arrays (all targeting > 500,000 SNPs)?	Missing Rate < 10%/PCA:PASS	Missing Rate/PCA
183	Santhal	1	India	SouthAsia	SouthAsia	Homo Sapiens	23.08	84.66	Santhal	Estonian_Biocentre	Santhal	NULL	different Illumina SNP arrays (all targeting > 500,000 SNPs)?	Missing Rate < 10%/PCA:PASS	Missing Rate/PCA
184	Saudis	20	Saudi Arabia	WestEurasia	WestEurasia	Homo Sapiens	24.91	44.85	Saudis	Estonian_Biocentre	Saudis	NULL	different Illumina SNP arrays (all targeting > 500,000 SNPs)?	Missing Rate < 10%/PCA:PASS	Missing Rate/PCA
185	Savara	2	India	SouthAsia	SouthAsia	Homo Sapiens	18.8	82.7	Savara	Estonian_Biocentre	Savara	NULL	different Illumina SNP arrays (all targeting > 500,000 SNPs)?	Missing Rate < 10%/PCA:PASS	Missing Rate/PCA
186	Selkups	17	Russia	CentralAsiaSiberia	CentralAsiaSiberia	Homo Sapiens	65.5	82.3	Selkups	Estonian_Biocentre	Selkups	NULL	different Illumina SNP arrays (all targeting > 500,000 SNPs)?	Missing Rate < 10%/PCA:PASS	Missing Rate/PCA
187	Sephardic_Jews	19	Turkey	WestEurasia	WestEurasia	Homo Sapiens	38.39	35.2	Sephardic_Jews	Estonian_Biocentre	Sephardic_Jews	NULL	different Illumina SNP arrays (all targeting > 500,000 SNPs)?	Missing Rate < 10%/PCA:PASS	Missing Rate/PCA
188	Serbians	18	Serbia	WestEurasia	WestEurasia	Homo Sapiens	44.48	20.28	Serbians	Estonian_Biocentre	Serbians	NULL	different Illumina SNP arrays (all targeting > 500,000 SNPs)?	Missing Rate < 10%/PCA:PASS	Missing Rate/PCA
189	Shors	4	Russia	WestEurasia	WestEurasia	Homo Sapiens	54.56	87.14	Shors	Estonian_Biocentre	Shors	NULL	different Illumina SNP arrays (all targeting > 500,000 SNPs)?	Missing Rate < 10%/PCA:PASS	Missing Rate/PCA
190	Spaniards	12	Syrian	WestEurasia	WestEurasia	Homo Sapiens	35.1	36.9	Spaniards	Estonian_Biocentre	Spaniards	NULL	different Illumina SNP arrays (all targeting > 500,000 SNPs)?	Missing Rate < 10%/PCA:PASS	Missing Rate/PCA
191	Syrians	16	Syria	WestEurasia	WestEurasia	Homo Sapiens	35.1	36.9	Syrians	Estonian_Biocentre	Syrians	NULL	different Illumina SNP arrays (all targeting > 500,000 SNPs)?	Missing Rate < 10%/PCA:PASS	Missing Rate/PCA
192	Tajiks	20	Tajikistan	CentralAsiaSiberia	CentralAsiaSiberia	Homo Sapiens	37.4	71.7	Tajiks	Estonian_Biocentre	Tajiks	NULL	different Illumina SNP arrays (all targeting > 500,000 SNPs)?	Missing Rate < 10%/PCA:PASS	Missing Rate/PCA
193	Tamil	2	India	SouthAsia	SouthAsia	Homo Sapiens	13.05	80.17	Tamil	Estonian_Biocentre	Tamil	NULL	different Illumina SNP arrays (all targeting > 500,000 SNPs)?	Missing Rate < 10%/PCA:PASS	Missing Rate/PCA
194	Tatars	16	Russia	CentralAsiaSiberia	CentralAsiaSiberia	Homo Sapiens	55.33	50.56	Tatars	Estonian_Biocentre	Tatars	NULL	different Illumina SNP arrays (all targeting > 500,000 SNPs)?	Missing Rate < 10%/PCA:PASS	Missing Rate/PCA
195	Tharus	2	India	SouthAsia	SouthAsia	Homo Sapiens	27.12	83.45	Tharus	Estonian_Biocentre	Tharus	NULL	different Illumina SNP arrays (all targeting > 500,000 SNPs)?	Missing Rate < 10%/PCA:PASS	Missing Rate/PCA
196	Turkmens	16	Turkmenistan	CentralAsiaSiberia	CentralAsiaSiberia	Homo Sapiens	39.85	54.58	Turkmens	Estonian_Biocentre	Turkmens	NULL	different Illumina SNP arrays (all targeting > 500,000 SNPs)?	Missing Rate < 10%/PCA:PASS	Missing Rate/PCA
197	Turks	19	Turkey	WestEurasia	WestEurasia	Homo Sapiens	39.2161	32.6589	Turks	Estonian_Biocentre	Turks	NULL	different Illumina SNP arrays (all targeting > 500,000 SNPs)?	Missing Rate < 10%/PCA:PASS	Missing Rate/PCA
198	Tuvans	33	Russia	CentralAsiaSiberia	CentralAsiaSiberia	Homo Sapiens	50.3	95.2	Tuvans	Estonian_Biocentre	Tuvans	NULL	different Illumina SNP arrays (all targeting > 500,000 SNPs)?	Missing Rate < 10%/PCA:PASS	Missing Rate/PCA
199	Ukranians	1	Ukraine	WestEurasia	WestEurasia	Homo Sapiens	50.1667	29.0667	Ukranians	Estonian_Biocentre	Ukranians	NULL	different Illumina SNP arrays (all targeting > 500,000 SNPs)?	Missing Rate < 10%/PCA:PASS	Missing Rate/PCA
200	Uttar	5	India	SouthAsia	SouthAsia	Homo Sapiens	25.42	83.1	Uttar Pradesh Scheduled Caste	Estonian_Biocentre	Uttar Pradesh Scheduled Caste	NULL	different Illumina SNP arrays (all targeting > 500,000 SNPs)?	Missing Rate < 10%/PCA:PASS	Missing Rate/PCA
201	Uzbekistani_Jews	2	Uzbekistan	CentralAsiaSiberia	CentralAsiaSiberia	Homo Sapiens	40.98	64.31	Uzbekistani Jews	Estonian_Biocentre	Uzbekistani Jews	NULL	different Illumina SNP arrays (all targeting > 500,000 SNPs)?	Missing Rate < 10%/PCA:PASS	Missing Rate/PCA
202	Uzbeks	24	Uzbekistan	CentralAsiaSiberia	CentralAsiaSiberia	Homo Sapiens	41.3	69.2	Uzbeks	Estonian_Biocentre	Uzbeks	NULL	different Illumina SNP arrays (all targeting > 500,000 SNPs)?	Missing Rate < 10%/PCA:PASS	Missing Rate/PCA
203	Velamas	10	India	SouthAsia	SouthAsia	Homo Sapiens	17.05	79.27	Velamas	Estonian_Biocentre	Velamas	NULL	different Illumina SNP arrays (all targeting > 500,000 SNPs)?	Missing Rate < 10%/PCA:PASS	Missing Rate/PCA
204	Vepsas	11	Russia	WestEurasia	WestEurasia	Homo Sapiens	60.59	34.34	Vepsians	Estonian_Biocentre	Vepsians	NULL	different Illumina SNP arrays (all targeting > 500,000 SNPs)?	Missing Rate < 10%/PCA:PASS	Missing Rate/PCA
205	Yakuts	1	Russia	CentralAsiaSiberia	CentralAsiaSiberia	Homo Sapiens	63	129.5	Yakuts	Estonian_Biocentre	Yakuts	NULL	different Illumina SNP arrays (all targeting > 500,000 SNPs)?	Missing Rate < 10%/PCA:PASS	Missing Rate/PCA
206	Yemenese	9	Yemen	WestEurasia	WestEurasia	Homo Sapiens	14	44.6	Yemenese	Estonian_Biocentre	Yemenese	NULL	different Illumina SNP arrays (all targeting > 500,000 SNPs)?	Missing Rate < 10%/PCA:PASS	Missing Rate/PCA
207	Yemenite_Jews	15	Yemen	WestEurasia	WestEurasia	Homo Sapiens	15.4	44.2	Yemenite_Jews	Estonian_Biocentre	Yemenite_Jews	NULL	different Illumina SNP arrays (all targeting > 500,000 SNPs)?	Missing Rate < 10%/PCA:PASS	Missing Rate/PCA
208	Yukaghirs	7	Russia	CentralAsiaSiberia	CentralAsiaSiberia	Homo Sapiens	67.7842	152.474	Yukaghirs	Estonian_Biocentre	Yukaghirs	NULL	different Illumina SNP arrays (all targeting > 500,000 SNPs)?	Missing Rate < 10%/PCA:PASS	Missing Rate/PCA
209	afr	4359	-	America	Africa	Homo Sapiens	31.2	-99.5	African/African-American	gnomAD.genomes	African/African-American	NULL	multi-platform	PASS	phred-scaled of quality (QUAL) in VCF
210	amr	424	-	America	America	Homo Sapiens	31.8	-89.7	Latino/Admixed American	gnomAD.genomes	Latino/Admixed American	NULL	multi-platform	PASS	phred-scaled of quality (QUAL) in VCF
211	asj	145	-	WestEurasia	WestEurasia	Homo Sapiens	52	14	Ashkenazi Jewish	gnomAD.genomes	Ashkenazi Jewish	NULL	multi-platform	PASS	phred-scaled of quality (QUAL) in VCF
212	eas	780	-	EastAsia	EastAsia	Homo Sapiens	32	103	East Asian	gnomAD.genomes	East Asian	NULL	multi-platform	PASS	phred-scaled of quality (QUAL) in VCF
213	fin	1738	-	WestEurasia	WestEurasia	Homo Sapiens	61.16	26.36	Finnish	gnomAD.genomes	Finnish	NULL	multi-platform	PASS	phred-scaled of quality (QUAL) in VCF
214	nfe_est	2297	-	WestEurasia	WestEurasia	Homo Sapiens	59	16.66	Estonian	gnomAD.genomes	Estonian	NULL	multi-platform	PASS	phred-scaled of quality (QUAL) in VCF
215	nfe_nwe	4299	-	WestEurasia	WestEurasia	Homo Sapiens	58	18	North-Western European	gnomAD.genomes	North-Western European	NULL	multi-platform	PASS	phred-scaled of quality (QUAL) in VCF
216	nfe_seu	53	-	WestEurasia	WestEurasia	Homo Sapiens	40	12	Southern European	gnomAD.genomes	Southern European	NULL	multi-platform	PASS	phred-scaled of quality (QUAL) in VCF
217	nfe_onf	1069	-	WestEurasia	WestEurasia	Homo Sapiens	50.67	10.26	Other non-Finnish European	gnomAD.genomes	Other non-Finnish European	NULL	multi-platform	PASS	phred-scaled of quality (QUAL) in VCF
218	oth	544	-	unknow	unknow	Homo Sapiens	0	0	Other (population not assigned)	gnomAD.genomes	Other (population not assigned)	NULL	multi-platform	PASS	phred-scaled of quality (QUAL) in VCF
219	afr	8128	-	America	Africa	Homo Sapiens	30.2	-99.5	African/African-American	gnomAD.exomes	African/African-American	NULL	multi-platform	PASS	phred-scaled of quality (QUAL) in VCF
220	amr	17296	-	America	America	Homo Sapiens	30.8	-89.7	Latino/Admixed American	gnomAD.exomes	Latino/Admixed American	NULL	multi-platform	PASS	phred-scaled of quality (QUAL) in VCF
221	asj	5040	-	WestEurasia	WestEurasia	Homo Sapiens	52	13	Ashkenazi Jewish	gnomAD.exomes	Ashkenazi Jewish	NULL	multi-platform	PASS	phred-scaled of quality (QUAL) in VCF
222	eas_kor	1909	-	EastAsia	EastAsia	Homo Sapiens	33	126	Koreans	gnomAD.exomes	Koreans	NULL	multi-platform	PASS	phred-scaled of quality (QUAL) in VCF
223	eas_jpn	76	-	EastAsia	EastAsia	Homo Sapiens	35	139	Japanese	gnomAD.exomes	Japanese	NULL	multi-platform	PASS	phred-scaled of quality (QUAL) in VCF
224	eas_oea	7212	-	EastAsia	EastAsia	Homo Sapiens	33	103	Other East Asian	gnomAD.exomes	Other East Asian	NULL	multi-platform	PASS	phred-scaled of quality (QUAL) in VCF
225	fin	10824	-	WestEurasia	WestEurasia	Homo Sapiens	62.16	26.36	Finnish	gnomAD.exomes	Finnish	NULL	multi-platform	PASS	phred-scaled of quality (QUAL) in VCF
226	nfe_bgr	1335	-	WestEurasia	WestEurasia	Homo Sapiens	42	23	Bulgarian	gnomAD.exomes	Bulgarian	NULL	multi-platform	PASS	phred-scaled of quality (QUAL) in VCF
227	nfe_est	121	-	WestEurasia	WestEurasia	Homo Sapiens	59	24	Estonian	gnomAD.exomes	Estonian	NULL	multi-platform	PASS	phred-scaled of quality (QUAL) in VCF
228	nfe_nwe	21111	-	WestEurasia	WestEurasia	Homo Sapiens	59	18	North-Western European	gnomAD.exomes	North-Western European	NULL	multi-platform	PASS	phred-scaled of quality (QUAL) in VCF
229	nfe_seu	5752	-	WestEurasia	WestEurasia	Homo Sapiens	41	12	Southern European	gnomAD.exomes	Southern European	NULL	multi-platform	PASS	phred-scaled of quality (QUAL) in VCF
230	nfe_swe	13067	-	WestEurasia	WestEurasia	Homo Sapiens	59	18	Swedish	gnomAD.exomes	Swedish	NULL	multi-platform	PASS	phred-scaled of quality (QUAL) in VCF
231	nfe_onf	15499	-	WestEurasia	WestEurasia	Homo Sapiens	50.67	11.26	Other non-Finnish European	gnomAD.exomes	Other non-Finnish European	NULL	multi-platform	PASS	phred-scaled of quality (QUAL) in VCF
232	sas	15308	-	SouthAsia	SouthAsia	Homo Sapiens	23.48	83.5	South Asian	gnomAD.exomes	South Asian	NULL	multi-platform	PASS	phred-scaled of quality (QUAL) in VCF
233	oth	3070	-	unknow	unknow	Homo Sapiens	0	0	Other (population not assigned)	gnomAD.exomes	Other (population not assigned)	NULL	multi-platform	PASS	phred-scaled of quality (QUAL) in VCF
234	GoNL	769	Netherlands	WestEurasia	WestEurasia	Homo Sapiens	52.25	5.01	Netherlands	GoNL	Netherlands	NULL	?Illumina HiSeq X Ten	PASS	phred-scaled of quality (QUAL) in VCF
235	ASW	87	America	Africa	Africa	Homo Sapiens	33.26	-112.4	Americans of African Ancestry in SW USA	HapMap	African ancestry in the Southwest USA	NULL	Illumina and Affymetrix	Missing Rate < 10%/PCA:PASS	Missing Rate/PCA
236	CEU	165	America	WestEurasia	WestEurasia	Homo Sapiens	39.22	-111.1	Utah Residents (CEPH) with Northern and Western European Ancestry	HapMap	Utah residents with Northern and Western European ancestry from the CEPHcollection	NULL	Illumina and Affymetrix	Missing Rate < 10%/PCA:PASS	Missing Rate/PCA
237	CHB	137	China	EastAsia	EastAsia	Homo Sapiens	39	116	Han Chinese in Beijing, China	HapMap	Han Chinese?in?Beijing,China	NULL	Illumina and Affymetrix	Missing Rate < 10%/PCA:PASS	Missing Rate/PCA
238	CHD	109	America	EastAsia	EastAsia	Homo Sapiens	23	72.5	Chinese in Metropolitan Denver, Colorado	HapMap	Chinese in metropolitan Denver,CO,United States	NULL	Illumina and Affymetrix	Missing Rate < 10%/PCA:PASS	Missing Rate/PCA
239	GIH	101	America	SouthAsia	SouthAsia	Homo Sapiens	23	72.5	Gujarati Indian from Houston, Texas	HapMap	Gujarati Indians in Houston, TX, United States	NULL	Illumina and Affymetrix	Missing Rate < 10%/PCA:PASS	Missing Rate/PCA
240	JPT	113	Japan	EastAsia	EastAsia	Homo Sapiens	35.41	139.45	Japanese in Tokyo, Japan	HapMap	Japanese in Tokyo,Japan	NULL	Illumina and Affymetrix	Missing Rate < 10%/PCA:PASS	Missing Rate/PCA
241	LWK	110	Kenya	Africa	Africa	Homo Sapiens	-0.37	34.36	Luhya in Webuye, Kenya	HapMap	Luhya in Webuye, Kenya	NULL	Illumina and Affymetrix	Missing Rate < 10%/PCA:PASS	Missing Rate/PCA
242	MEX	86	America	America	America	Homo Sapiens	32.74	-117.13	Mexican Ancestry from Los Angeles USA	HapMap	Mexican ancestry in Los Angeles, CA, United States	NULL	Illumina and Affymetrix	Missing Rate < 10%/PCA:PASS	Missing Rate/PCA
243	MKK	184	Kenya	Africa	Africa	Homo Sapiens	-0.37	34.36	Maasai聽in聽Kinyawa,聽Kenya	HapMap	Maasai in Kinyawa, Kenya	NULL	Illumina and Affymetrix	Missing Rate < 10%/PCA:PASS	Missing Rate/PCA
244	TSI	102	Italy	WestEurasia	WestEurasia	Homo Sapiens	42.5	12.5	Toscani in Italia	HapMap	Toscani in Italia	NULL	Illumina and Affymetrix	Missing Rate < 10%/PCA:PASS	Missing Rate/PCA
245	YRI	203	Nigria	Africa	Africa	Homo Sapiens	7.23	3.53	Yoruba in Ibadan, Nigeria	HapMap	Yoruba in Ibadan, Nigeria	NULL	Illumina and Affymetrix	Missing Rate < 10%/PCA:PASS	Missing Rate/PCA
246	an_hui_shan_dong.han	9531	China	EastAsia	EastAsia	Homo Sapiens	34.35	116.9	Han Chinese from Anhui and Shandong	HanGenomesProject	an_hui_shan_dong.han, China	NULL	Different SNP arrays	Missing Rate < 10%/PCA:PASS	Missing Rate/PCA
247	an_hui.han	1357	China	EastAsia	EastAsia	Homo Sapiens	31.51	117.18	Han Chinese from Anhui	HanGenomesProject	an_hui.han, China	NULL	Different SNP arrays	Missing Rate < 10%/PCA:PASS	Missing Rate/PCA
248	bei_jing_sampling.han	851	China	EastAsia	EastAsia	Homo Sapiens	39.54	116.28	Han Chinese sampling from Beijing	HanGenomesProject	bei_jing_sampling.han, China	NULL	Different SNP arrays	Missing Rate < 10%/PCA:PASS	Missing Rate/PCA
249	bei_jing.han	5229	China	EastAsia	EastAsia	Homo Sapiens	39.8	116.39	Han Chinese from Beijing	HanGenomesProject	bei_jing.han, China	NULL	Different SNP arrays	Missing Rate < 10%/PCA:PASS	Missing Rate/PCA
250	chong_qing.han	244	China	EastAsia	EastAsia	Homo Sapiens	29.32	106.32	Han Chinese from Chongqing	HanGenomesProject	chong_qing.han, China	NULL	Different SNP arrays	Missing Rate < 10%/PCA:PASS	Missing Rate/PCA
251	fu_jian.han	196	China	EastAsia	EastAsia	Homo Sapiens	26.05	119.18	Han Chinese from Fujian	HanGenomesProject	fu_jian.han, China	NULL	Different SNP arrays	Missing Rate < 10%/PCA:PASS	Missing Rate/PCA
252	gan_su.han	31	China	EastAsia	EastAsia	Homo Sapiens	36.03	103.49	Han Chinese from Gansu	HanGenomesProject	gan_su.han, China	NULL	Different SNP arrays	Missing Rate < 10%/PCA:PASS	Missing Rate/PCA
253	guang_dong.han	115	China	EastAsia	EastAsia	Homo Sapiens	23.08	113.15	Han Chinese from Guangdong	HanGenomesProject	guang_dong.han, China	NULL	Different SNP arrays	Missing Rate < 10%/PCA:PASS	Missing Rate/PCA
254	guang_xi.han	20	China	EastAsia	EastAsia	Homo Sapiens	22.48	108.2	Han Chinese from Guang_xi	HanGenomesProject	guang_xi.han, China	NULL	Different SNP arrays	Missing Rate < 10%/PCA:PASS	Missing Rate/PCA
255	gui_zhou.han	22	China	EastAsia	EastAsia	Homo Sapiens	26.35	106.42	Han Chinese from Guizhou	HanGenomesProject	gui_zhou.han, China	NULL	Different SNP arrays	Missing Rate < 10%/PCA:PASS	Missing Rate/PCA
256	hai_nan.han	1	China	EastAsia	EastAsia	Homo Sapiens	20.02	110.2	Han Chinese from Hainan	HanGenomesProject	hai_nan.han, China	NULL	Different SNP arrays	Missing Rate < 10%/PCA:PASS	Missing Rate/PCA
257	he_bei.han	662	China	EastAsia	EastAsia	Homo Sapiens	38.02	114.28	Han Chinese from Hebei	HanGenomesProject	he_bei.han, China	NULL	Different SNP arrays	Missing Rate < 10%/PCA:PASS	Missing Rate/PCA
258	he_nan.han	424	China	EastAsia	EastAsia	Homo Sapiens	34.48	113.42	Han Chinese from Henan	HanGenomesProject	he_nan.han, China	NULL	Different SNP arrays	Missing Rate < 10%/PCA:PASS	Missing Rate/PCA
259	hei_long_jiang.han	532	China	EastAsia	EastAsia	Homo Sapiens	45.45	126.41	Han Chinese from Heilongjiang	HanGenomesProject	hei_long_jiang.han, China	NULL	Different SNP arrays	Missing Rate < 10%/PCA:PASS	Missing Rate/PCA
260	hu_bei.han	1431	China	EastAsia	EastAsia	Homo Sapiens	30.37	114.21	Han Chinese from Hubei	HanGenomesProject	hu_bei.han, China	NULL	Different SNP arrays	Missing Rate < 10%/PCA:PASS	Missing Rate/PCA
261	hu_nan.han	127	China	EastAsia	EastAsia	Homo Sapiens	28.11	113	Han Chinese from Hunan	HanGenomesProject	hu_nan.han, China	NULL	Different SNP arrays	Missing Rate < 10%/PCA:PASS	Missing Rate/PCA
262	ji_lin.han	195	China	EastAsia	EastAsia	Homo Sapiens	43.52	125.19	Han Chinese from Jilin	HanGenomesProject	ji_lin.han, China	NULL	Different SNP arrays	Missing Rate < 10%/PCA:PASS	Missing Rate/PCA
263	jiang_su.han	6372	China	EastAsia	EastAsia	Homo Sapiens	32.02	118.5	Han Chinese from Jiangsu	HanGenomesProject	jiang_su.han, China	NULL	Different SNP arrays	Missing Rate < 10%/PCA:PASS	Missing Rate/PCA
264	jiang_xi.han	48	China	EastAsia	EastAsia	Homo Sapiens	28.41	115.52	Han Chinese from Jiangxi	HanGenomesProject	jiang_xi.han, China	NULL	Different SNP arrays	Missing Rate < 10%/PCA:PASS	Missing Rate/PCA
265	jiang_zhe_hu.han	65	China	EastAsia	EastAsia	Homo Sapiens	31.4	121.21	Han Chinese from Jiangsu, Zhejing and Shanghai	HanGenomesProject	jiang_zhe_hu.han, China	NULL	Different SNP arrays	Missing Rate < 10%/PCA:PASS	Missing Rate/PCA
266	liao_ning.han	201	China	EastAsia	EastAsia	Homo Sapiens	41.5	123.24	Han Chinese from Liaoning	HanGenomesProject	liao_ning.han, China	NULL	Different SNP arrays	Missing Rate < 10%/PCA:PASS	Missing Rate/PCA
267	nei_meng_gu.han	25	China	EastAsia	EastAsia	Homo Sapiens	40.49	111.48	Han Chinese from Neimenggu	HanGenomesProject	nei_meng_gu.han, China	NULL	Different SNP arrays	Missing Rate < 10%/PCA:PASS	Missing Rate/PCA
268	ning_xia.han	7	China	EastAsia	EastAsia	Homo Sapiens	38.2	106.16	Han Chinese friom Ningxia	HanGenomesProject	ning_xia.han, China	NULL	Different SNP arrays	Missing Rate < 10%/PCA:PASS	Missing Rate/PCA
269	qing_hai.han	1	China	EastAsia	EastAsia	Homo Sapiens	36.38	101.45	Han Chinese from Qinghai	HanGenomesProject	qing_hai.han, China	NULL	Different SNP arrays	Missing Rate < 10%/PCA:PASS	Missing Rate/PCA
270	shaan_xi.han	994	China	EastAsia	EastAsia	Homo Sapiens	34.16	108.54	Han Chinese from Shaanxi	HanGenomesProject	shaan_xi.han, China	NULL	Different SNP arrays	Missing Rate < 10%/PCA:PASS	Missing Rate/PCA
271	shan_dong.han	1798	China	EastAsia	EastAsia	Homo Sapiens	36.38	117	Han Chinese from Shandong	HanGenomesProject	shan_dong.han, China	NULL	Different SNP arrays	Missing Rate < 10%/PCA:PASS	Missing Rate/PCA
272	shan_xi.han	720	China	EastAsia	EastAsia	Homo Sapiens	37.52	112.34	Han Chinese from Shanxi	HanGenomesProject	shan_xi.han, China	NULL	Different SNP arrays	Missing Rate < 10%/PCA:PASS	Missing Rate/PCA
273	shang_hai.han	6044	China	EastAsia	EastAsia	Homo Sapiens	31.14	121.29	Han Chinese from Shanghai	HanGenomesProject	shang_hai.han, China	NULL	Different SNP arrays	Missing Rate < 10%/PCA:PASS	Missing Rate/PCA
274	si_chuan.han	132	China	EastAsia	EastAsia	Homo Sapiens	30.39	104.05	Han Chinese from Sichuan	HanGenomesProject	si_chuan.han, China	NULL	Different SNP arrays	Missing Rate < 10%/PCA:PASS	Missing Rate/PCA
275	singapore.han	3548	China	EastAsia	EastAsia	Homo Sapiens	1.343	103.92	Han Chinese from Singapore	HanGenomesProject	singapore.han, China	NULL	Different SNP arrays	Missing Rate < 10%/PCA:PASS	Missing Rate/PCA
276	tai_wan.han	3368	China	EastAsia	EastAsia	Homo Sapiens	25.03	121.31	Han Chinese from Taiwan	HanGenomesProject	tai_wan.han, China	NULL	Different SNP arrays	Missing Rate < 10%/PCA:PASS	Missing Rate/PCA
277	tian_jin.han	370	China	EastAsia	EastAsia	Homo Sapiens	39.09	117.11	Han Chinese from Tianjin	HanGenomesProject	tian_jin.han, China	NULL	Different SNP arrays	Missing Rate < 10%/PCA:PASS	Missing Rate/PCA
278	xi_an_sampling.han	2576	China	EastAsia	EastAsia	Homo Sapiens	34.102	109.06	Han Chinese sampling from Xi'an city	HanGenomesProject	xi_an_sampling.han, China	NULL	Different SNP arrays	Missing Rate < 10%/PCA:PASS	Missing Rate/PCA
279	xi_zang.han	1	China	EastAsia	EastAsia	Homo Sapiens	29.4	91.1	Han Chinese from Xizang	HanGenomesProject	xi_zang.han, China	NULL	Different SNP arrays	Missing Rate < 10%/PCA:PASS	Missing Rate/PCA
280	xiang_gang.han	2	China	EastAsia	EastAsia	Homo Sapiens	22.18	114.1	Han Chinese from Xianggang	HanGenomesProject	xiang_gang.han, China	NULL	Different SNP arrays	Missing Rate < 10%/PCA:PASS	Missing Rate/PCA
281	xin_jiang.han	15	China	EastAsia	EastAsia	Homo Sapiens	43.48	87.36	Han Chinese from Xinjiang	HanGenomesProject	xin_jiang.han, China	NULL	Different SNP arrays	Missing Rate < 10%/PCA:PASS	Missing Rate/PCA
282	yun_nan.han	103	China	EastAsia	EastAsia	Homo Sapiens	25	102.41	Han Chinese from Yunnan	HanGenomesProject	yun_nan.han, China	NULL	Different SNP arrays	Missing Rate < 10%/PCA:PASS	Missing Rate/PCA
283	zhe_jiang.han	3736	China	EastAsia	EastAsia	Homo Sapiens	30.14	120.09	Han Chinese from Zhejiang	HanGenomesProject	zhe_jiang.han, China	NULL	Different SNP arrays	Missing Rate < 10%/PCA:PASS	Missing Rate/PCA
284	Adygei	17	Russia	CentralAsiaSiberia	CentralAsiaSiberia	Homo Sapiens	44	39	Russia Caucasus	HGDP	Russia Caucasus	NULL	Illumina Infinium HumanHap550 BeadChips	Missing Rate < 10%/PCA:PASS	Missing Rate/PCA
285	Balochi	24	Pakistan	SouthAsia	SouthAsia	Homo Sapiens	31	3	Pakistan	HGDP	Pakistan	NULL	Illumina Infinium HumanHap550 BeadChips	Missing Rate < 10%/PCA:PASS	Missing Rate/PCA
286	BantuKenya	11	Kenya	Africa	Africa	Homo Sapiens	-3	37	Bantu in Kenya	HGDP	Bantu in Kenya	NULL	Illumina Infinium HumanHap550 BeadChips	Missing Rate < 10%/PCA:PASS	Missing Rate/PCA
287	BantuSouthAfrica	8	S. Africa Bantu S.E.	Africa	Africa	Homo Sapiens	-29	30	Bantu in SouthAfrica	HGDP	Bantu in SouthAfrica	NULL	Illumina Infinium HumanHap550 BeadChips	Missing Rate < 10%/PCA:PASS	Missing Rate/PCA
288	Basque	24	France	WestEurasia	WestEurasia	Homo Sapiens	43	-1.72	Basque	HGDP	Basque	NULL	Illumina Infinium HumanHap550 BeadChips	Missing Rate < 10%/PCA:PASS	Missing Rate/PCA
289	Bedouin	45	Israel (Negev)	WestEurasia	WestEurasia	Homo Sapiens	31	35	Bedouin	HGDP	Bedouin	NULL	Illumina Infinium HumanHap550 BeadChips	Missing Rate < 10%/PCA:PASS	Missing Rate/PCA
290	BiakaPygmy	21	Central African Republic	Africa	Africa	Homo Sapiens	4	17	BiakaPygmy	HGDP	BiakaPygmy	NULL	Illumina Infinium HumanHap550 BeadChips	Missing Rate < 10%/PCA:PASS	Missing Rate/PCA
291	Brahui	25	Pakistan	SouthAsia	SouthAsia	Homo Sapiens	31	67	Brahui in Pakistan	HGDP	Brahui in Pakistan	NULL	Illumina Infinium HumanHap550 BeadChips	Missing Rate < 10%/PCA:PASS	Missing Rate/PCA
292	Burusho	25	Pakistan	SouthAsia	SouthAsia	Homo Sapiens	36	74	Burusho in Pakistan	HGDP	Burusho in Pakistan	NULL	Illumina Infinium HumanHap550 BeadChips	Missing Rate < 10%/PCA:PASS	Missing Rate/PCA
293	Cambodian	10	Cambodia	SouthAsia	SouthAsia	Homo Sapiens	12	105	Cambodian	HGDP	Cambodian	NULL	Illumina Infinium HumanHap550 BeadChips	Missing Rate < 10%/PCA:PASS	Missing Rate/PCA
294	Colombian	7	Colombia	America	America	Homo Sapiens	3	-68	Colombian	HGDP	Colombian	NULL	Illumina Infinium HumanHap550 BeadChips	Missing Rate < 10%/PCA:PASS	Missing Rate/PCA
295	Dai	10	China	EastAsia	EastAsia	Homo Sapiens	21	100	Dai in China	HGDP	Dai in China	NULL	Illumina Infinium HumanHap550 BeadChips	Missing Rate < 10%/PCA:PASS	Missing Rate/PCA
296	Daur	9	China	EastAsia	EastAsia	Homo Sapiens	48	124	Daur in China	HGDP	Daur in China	NULL	Illumina Infinium HumanHap550 BeadChips	Missing Rate < 10%/PCA:PASS	Missing Rate/PCA
297	Druze	42	Israel (Carmel)	WestEurasia	WestEurasia	Homo Sapiens	32	35	Druze	HGDP	Druze	NULL	Illumina Infinium HumanHap550 BeadChips	Missing Rate < 10%/PCA:PASS	Missing Rate/PCA
298	French	28	France	WestEurasia	WestEurasia	Homo Sapiens	46	2	French	HGDP	French	NULL	Illumina Infinium HumanHap550 BeadChips	Missing Rate < 10%/PCA:PASS	Missing Rate/PCA
299	Han	34	China	EastAsia	EastAsia	Homo Sapiens	26	108	Sourth Han in China	HGDP	Sourth Han in China	NULL	Illumina Infinium HumanHap550 BeadChips	Missing Rate < 10%/PCA:PASS	Missing Rate/PCA
300	Han-NChina	10	China	EastAsia	EastAsia	Homo Sapiens	39	120	North Han in China	HGDP	North Han in China	NULL	Illumina Infinium HumanHap550 BeadChips	Missing Rate < 10%/PCA:PASS	Missing Rate/PCA
301	Hazara	22	Pakistan	SouthAsia	SouthAsia	Homo Sapiens	33	70	Hazara in Pakistan	HGDP	Hazara in Pakistan	NULL	Illumina Infinium HumanHap550 BeadChips	Missing Rate < 10%/PCA:PASS	Missing Rate/PCA
302	Hezhen	8	China	EastAsia	EastAsia	Homo Sapiens	47	132	Hezhen in China	HGDP	Hezhen in China	NULL	Illumina Infinium HumanHap550 BeadChips	Missing Rate < 10%/PCA:PASS	Missing Rate/PCA
303	Italian	12	Italy	WestEurasia	WestEurasia	Homo Sapiens	46	10	Italian	HGDP	Italian	NULL	Illumina Infinium HumanHap550 BeadChips	Missing Rate < 10%/PCA:PASS	Missing Rate/PCA
304	Japanese	28	Japan	EastAsia	EastAsia	Homo Sapiens	38	138	Japanese	HGDP	Japanese	NULL	Illumina Infinium HumanHap550 BeadChips	Missing Rate < 10%/PCA:PASS	Missing Rate/PCA
305	Kalash	23	Pakistan	SouthAsia	SouthAsia	Homo Sapiens	36	71	Kalash in Pakistan	HGDP	Kalash in Pakistan	NULL	Illumina Infinium HumanHap550 BeadChips	Missing Rate < 10%/PCA:PASS	Missing Rate/PCA
306	Karitiana	14	Brazil	America	America	Homo Sapiens	-10	-63	Karitiana	HGDP	Karitiana	NULL	Illumina Infinium HumanHap550 BeadChips	Missing Rate < 10%/PCA:PASS	Missing Rate/PCA
307	Lahu	8	China	EastAsia	EastAsia	Homo Sapiens	22	100	Lahu in China	HGDP	Lahu in China	NULL	Illumina Infinium HumanHap550 BeadChips	Missing Rate < 10%/PCA:PASS	Missing Rate/PCA
308	Makrani	25	Pakistan	SouthAsia	SouthAsia	Homo Sapiens	26	63	Makrani in Pakistan	HGDP	Makrani in Pakistan	NULL	Illumina Infinium HumanHap550 BeadChips	Missing Rate < 10%/PCA:PASS	Missing Rate/PCA
309	Mandenka	22	Senegal	Africa	Africa	Homo Sapiens	12	-12	Mandenka	HGDP	Mandenka	NULL	Illumina Infinium HumanHap550 BeadChips	Missing Rate < 10%/PCA:PASS	Missing Rate/PCA
310	Maya	21	Mexico	America	America	Homo Sapiens	19	-91	Maya	HGDP	Maya	NULL	Illumina Infinium HumanHap550 BeadChips	Missing Rate < 10%/PCA:PASS	Missing Rate/PCA
311	MbutiPygmy	13	Democratic Republic of Congo	Africa	Africa	Homo Sapiens	1	29	MbutiPygmy	HGDP	MbutiPygmy	NULL	Illumina Infinium HumanHap550 BeadChips	Missing Rate < 10%/PCA:PASS	Missing Rate/PCA
312	Melanesian	10	Bougainville	SoutheastAsia	SoutheastAsia	Homo Sapiens	-6	155	Melanesian	HGDP	Melanesian	NULL	Illumina Infinium HumanHap550 BeadChips	Missing Rate < 10%/PCA:PASS	Missing Rate/PCA
313	Miao	10	China	EastAsia	EastAsia	Homo Sapiens	28	109	Miao in China	HGDP	Miao in China	NULL	Illumina Infinium HumanHap550 BeadChips	Missing Rate < 10%/PCA:PASS	Missing Rate/PCA
314	Mongola	10	China	EastAsia	EastAsia	Homo Sapiens	47	119	Mongola in China	HGDP	Mongola in China	NULL	Illumina Infinium HumanHap550 BeadChips	Missing Rate < 10%/PCA:PASS	Missing Rate/PCA
315	Mozabite	27	Algeria (Mzab)	Africa	Africa	Homo Sapiens	32	3	Mozabite	HGDP	Mozabite	NULL	Illumina Infinium HumanHap550 BeadChips	Missing Rate < 10%/PCA:PASS	Missing Rate/PCA
316	Naxi	8	China	EastAsia	EastAsia	Homo Sapiens	26	100	Naxi in China	HGDP	Naxi in China	NULL	Illumina Infinium HumanHap550 BeadChips	Missing Rate < 10%/PCA:PASS	Missing Rate/PCA
317	Orcadian	15	Orkney Islands	WestEurasia	WestEurasia	Homo Sapiens	59	-3	Orcadian	HGDP	Orcadian	NULL	Illumina Infinium HumanHap550 BeadChips	Missing Rate < 10%/PCA:PASS	Missing Rate/PCA
318	Oroqen	9	China	EastAsia	EastAsia	Homo Sapiens	50	122	Oroqen in China	HGDP	Oroqen in China	NULL	Illumina Infinium HumanHap550 BeadChips	Missing Rate < 10%/PCA:PASS	Missing Rate/PCA
319	Palestinian	46	Israel (Central)	WestEurasia	WestEurasia	Homo Sapiens	32	35	Palestinian	HGDP	Palestinian	NULL	Illumina Infinium HumanHap550 BeadChips	Missing Rate < 10%/PCA:PASS	Missing Rate/PCA
320	Papuan	17	NewGuinea	Oceania	Oceania	Homo Sapiens	-4	143	Papuan	HGDP	Papuan	NULL	Illumina Infinium HumanHap550 BeadChips	Missing Rate < 10%/PCA:PASS	Missing Rate/PCA
321	Pathan	22	Pakistan	SouthAsia	SouthAsia	Homo Sapiens	34	70	Pathan in Pakistan	HGDP	Pathan in Pakistan	NULL	Illumina Infinium HumanHap550 BeadChips	Missing Rate < 10%/PCA:PASS	Missing Rate/PCA
322	Pima	14	Mexico	America	America	Homo Sapiens	29	-108	Pima	HGDP	Pima	NULL	Illumina Infinium HumanHap550 BeadChips	Missing Rate < 10%/PCA:PASS	Missing Rate/PCA
323	Russian	25	Russia	CentralAsiaSiberia	CentralAsiaSiberia	Homo Sapiens	61	40	Russian	HGDP	Russian	NULL	Illumina Infinium HumanHap550 BeadChips	Missing Rate < 10%/PCA:PASS	Missing Rate/PCA
324	San	5	Namibia	Africa	Africa	Homo Sapiens	-21	20	San	HGDP	San	NULL	Illumina Infinium HumanHap550 BeadChips	Missing Rate < 10%/PCA:PASS	Missing Rate/PCA
325	Sardinian	28	Italy	WestEurasia	WestEurasia	Homo Sapiens	40	9	Sardinian in Italy	HGDP	Sardinian in Italy	NULL	Illumina Infinium HumanHap550 BeadChips	Missing Rate < 10%/PCA:PASS	Missing Rate/PCA
326	She	10	China	EastAsia	EastAsia	Homo Sapiens	27	119	She in China	HGDP	She in China	NULL	Illumina Infinium HumanHap550 BeadChips	Missing Rate < 10%/PCA:PASS	Missing Rate/PCA
327	Sindhi	24	Pakistan	SouthAsia	SouthAsia	Homo Sapiens	25	70	Sindhi in Pakistan	HGDP	Sindhi in Pakistan	NULL	Illumina Infinium HumanHap550 BeadChips	Missing Rate < 10%/PCA:PASS	Missing Rate/PCA
328	Surui	8	Brazil	America	America	Homo Sapiens	-11	-62	Surui	HGDP	Surui	NULL	Illumina Infinium HumanHap550 BeadChips	Missing Rate < 10%/PCA:PASS	Missing Rate/PCA
329	Tu	10	China	EastAsia	EastAsia	Homo Sapiens	36	101	Tu in China	HGDP	Tu in China	NULL	Illumina Infinium HumanHap550 BeadChips	Missing Rate < 10%/PCA:PASS	Missing Rate/PCA
330	Tujia	10	China	EastAsia	EastAsia	Homo Sapiens	29	109	Tujia in China	HGDP	Tujia in China	NULL	Illumina Infinium HumanHap550 BeadChips	Missing Rate < 10%/PCA:PASS	Missing Rate/PCA
331	Tuscan	8	Italy	WestEurasia	WestEurasia	Homo Sapiens	43	11	Tuscan in Italy	HGDP	Tuscan in Italy	NULL	Illumina Infinium HumanHap550 BeadChips	Missing Rate < 10%/PCA:PASS	Missing Rate/PCA
332	Uygur	10	China	EastAsia	EastAsia	Homo Sapiens	44	81	Uygur in China	HGDP	Uygur in China	NULL	Illumina Infinium HumanHap550 BeadChips	Missing Rate < 10%/PCA:PASS	Missing Rate/PCA
333	Xibo	9	China	EastAsia	EastAsia	Homo Sapiens	44	81	Xibo in China	HGDP	Xibo in China	NULL	Illumina Infinium HumanHap550 BeadChips	Missing Rate < 10%/PCA:PASS	Missing Rate/PCA
334	Yakut	25	Siberia	CentralAsiaSiberia	CentralAsiaSiberia	Homo Sapiens	63	129	Yakut	HGDP	Yakut	NULL	Illumina Infinium HumanHap550 BeadChips	Missing Rate < 10%/PCA:PASS	Missing Rate/PCA
335	Yi	10	China	EastAsia	EastAsia	Homo Sapiens	18	103	Yi in China	HGDP	Yi in China	NULL	Illumina Infinium HumanHap550 BeadChips	Missing Rate < 10%/PCA:PASS	Missing Rate/PCA
336	Yoruba	21	Nigeria	Africa	Africa	Homo Sapiens	9	5	Yoruba	HGDP	Yoruba	NULL	Illumina Infinium HumanHap550 BeadChips	Missing Rate < 10%/PCA:PASS	Missing Rate/PCA
337	AA	12	USA	USA	America	Homo Sapiens	39.7	-105	African American	HuOrigin	African American	NULL	Illumina Genome Analyzer IIx (GAIIx)	PASS	phred-scaled of quality (QUAL) in VCF
338	Abkhasians	9	Georgia	Georgia	WestEurasia	Homo Sapiens	43	41	Abkhasians	HuOrigin	Abkhasians	NULL	Illumina Genome Analyzer IIx (GAIIx)	PASS	phred-scaled of quality (QUAL) in VCF
339	Adyghe	17	Russia(Caucasus)	Russia(Caucasus)	WestEurasia	Homo Sapiens	44	39	Adyghe	HuOrigin	Adyghe	NULL	Illumina Genome Analyzer IIx (GAIIx)	PASS	phred-scaled of quality (QUAL) in VCF
340	Albanian	6	Albania	Albania	WestEurasia	Homo Sapiens	41.3	19.8	Albanian	HuOrigin	Albanian	NULL	Illumina Genome Analyzer IIx (GAIIx)	PASS	phred-scaled of quality (QUAL) in VCF
341	Aleutian	7	Russia	Russia	CentralAsiaSiberia	Homo Sapiens	53.6	160.8	Aleuts	HuOrigin	Aleuts	NULL	Illumina Genome Analyzer IIx (GAIIx)	PASS	phred-scaled of quality (QUAL) in VCF
342	Algerian	7	Algeria	Algeria	Africa	Homo Sapiens	36.8	3	Algerian	HuOrigin	Algerian	NULL	Illumina Genome Analyzer IIx (GAIIx)	PASS	phred-scaled of quality (QUAL) in VCF
343	Algonquin	9	Canada	Canada	America	Homo Sapiens	48.4	-71.1	Algonquin	HuOrigin	Algonquin	NULL	Illumina Genome Analyzer IIx (GAIIx)	PASS	phred-scaled of quality (QUAL) in VCF
344	Altaians	7	Russia	Russia	CentralAsiaSiberia	Homo Sapiens	51.9	86	Altay	HuOrigin	Altay	NULL	Illumina Genome Analyzer IIx (GAIIx)	PASS	phred-scaled of quality (QUAL) in VCF
345	Armenians	10	Armenia	Armenia	WestEurasia	Homo Sapiens	40.2	44.5	Armenians	HuOrigin	Armenians	NULL	Illumina Genome Analyzer IIx (GAIIx)	PASS	phred-scaled of quality (QUAL) in VCF
346	Ashkenazy_Jews	7	Poland	Poland	WestEurasia	Homo Sapiens	52.2	21	Ashkenazic Jews	HuOrigin	Ashkenazic Jews	NULL	Illumina Genome Analyzer IIx (GAIIx)	PASS	phred-scaled of quality (QUAL) in VCF
347	Atayal	9	China	China	EastAsia	Homo Sapiens	24.6	121.3	Atayal	HuOrigin	Atayal	NULL	Illumina Genome Analyzer IIx (GAIIx)	PASS	phred-scaled of quality (QUAL) in VCF
348	Australian	3	Australia	Australia	Oceania	Homo Sapiens	-13	143	Australians	HuOrigin	Australians	NULL	Illumina Genome Analyzer IIx (GAIIx)	PASS	phred-scaled of quality (QUAL) in VCF
349	Aymara	5	Bolivia	Bolivia	America	Homo Sapiens	-16.5	-68.2	Aymara	HuOrigin	Aymara	NULL	Illumina Genome Analyzer IIx (GAIIx)	PASS	phred-scaled of quality (QUAL) in VCF
350	Balkars	10	Russia	Russia	WestEurasia	Homo Sapiens	43.5	43.6	Balkars	HuOrigin	Balkars	NULL	Illumina Genome Analyzer IIx (GAIIx)	PASS	phred-scaled of quality (QUAL) in VCF
351	Balochi	20	Pakistan	Pakistan	SouthAsia	Homo Sapiens	30.5	66.5	Balochi	HuOrigin	Balochi	NULL	Illumina Genome Analyzer IIx (GAIIx)	PASS	phred-scaled of quality (QUAL) in VCF
352	BantuKenya	6	Kenya	Kenya	Africa	Homo Sapiens	-3	37	Bantu of Kenya	HuOrigin	Bantu of Kenya	NULL	Illumina Genome Analyzer IIx (GAIIx)	PASS	phred-scaled of quality (QUAL) in VCF
353	BantuSouthAfrica	8	Angola	Angola	Africa	Homo Sapiens	-19	18	Bantu of South Africa	HuOrigin	Bantu of South Africa	NULL	Illumina Genome Analyzer IIx (GAIIx)	PASS	phred-scaled of quality (QUAL) in VCF
354	Basque	29	France	France	WestEurasia	Homo Sapiens	43.031	-0.651724	Basques	HuOrigin	Basques	NULL	Illumina Genome Analyzer IIx (GAIIx)	PASS	phred-scaled of quality (QUAL) in VCF
355	BedouinA	25	Israel(Negev)	Israel(Negev)	WestEurasia	Homo Sapiens	31	35	BedouinA	HuOrigin	BedouinA	NULL	Illumina Genome Analyzer IIx (GAIIx)	PASS	phred-scaled of quality (QUAL) in VCF
356	BedouinB	19	Israel(Negev)	Israel(Negev)	WestEurasia	Homo Sapiens	31	35	BedouinB	HuOrigin	BedouinB	NULL	Illumina Genome Analyzer IIx (GAIIx)	PASS	phred-scaled of quality (QUAL) in VCF
357	Belarusians	10	Belarus	Belarus	WestEurasia	Homo Sapiens	53.9	28	Belarusians	HuOrigin	Belarusians	NULL	Illumina Genome Analyzer IIx (GAIIx)	PASS	phred-scaled of quality (QUAL) in VCF
358	Bengali	7	Bangladesh	Bangladesh	SouthAsia	Homo Sapiens	23.7	90.4	Bengalis	HuOrigin	Bengalis	NULL	Illumina Genome Analyzer IIx (GAIIx)	PASS	phred-scaled of quality (QUAL) in VCF
359	BiakaPygmy	20	CentralAfricanRepublic	CentralAfricanRepublic	Africa	Homo Sapiens	4	17	Biaka Pygmy	HuOrigin	Biaka Pygmy	NULL	Illumina Genome Analyzer IIx (GAIIx)	PASS	phred-scaled of quality (QUAL) in VCF
360	Bolivian	7	Bolivia	Bolivia	America	Homo Sapiens	-14.3571	-67.4857	Bolivian	HuOrigin	Bolivian	NULL	Illumina Genome Analyzer IIx (GAIIx)	PASS	phred-scaled of quality (QUAL) in VCF
361	Bougainville	10	PapuaNewGuinea	PapuaNewGuinea	Oceania	Homo Sapiens	-6	155	Bougainville	HuOrigin	Bougainville	NULL	Illumina Genome Analyzer IIx (GAIIx)	PASS	phred-scaled of quality (QUAL) in VCF
362	Brahui	21	Pakistan	Pakistan	SouthAsia	Homo Sapiens	30.5	66.5	Brahui	HuOrigin	Brahui	NULL	Illumina Genome Analyzer IIx (GAIIx)	PASS	phred-scaled of quality (QUAL) in VCF
363	Bulgarians	10	Bulgaria	Bulgaria	WestEurasia	Homo Sapiens	42.2	24.7	Bulgarians	HuOrigin	Bulgarians	NULL	Illumina Genome Analyzer IIx (GAIIx)	PASS	phred-scaled of quality (QUAL) in VCF
364	Burusho	23	Pakistan	Pakistan	SouthAsia	Homo Sapiens	36.5	74	Burusho	HuOrigin	Burusho	NULL	Illumina Genome Analyzer IIx (GAIIx)	PASS	phred-scaled of quality (QUAL) in VCF
365	Cabecar	6	CostaRica	CostaRica	America	Homo Sapiens	9.5	-84	Cabecar	HuOrigin	Cabecar	NULL	Illumina Genome Analyzer IIx (GAIIx)	PASS	phred-scaled of quality (QUAL) in VCF
366	Cambodian	8	Cambodia	Cambodia	EastAsia	Homo Sapiens	12	105	Cambodian	HuOrigin	Cambodian	NULL	Illumina Genome Analyzer IIx (GAIIx)	PASS	phred-scaled of quality (QUAL) in VCF
367	Canary_Islanders	2	Spain	Spain	WestEurasia	Homo Sapiens	28.1	-15.4	Canary Islanders	HuOrigin	Canary Islanders	NULL	Illumina Genome Analyzer IIx (GAIIx)	PASS	phred-scaled of quality (QUAL) in VCF
368	Chane	1	Argentina	Argentina	America	Homo Sapiens	-25	-60	Chane	HuOrigin	Chane	NULL	Illumina Genome Analyzer IIx (GAIIx)	PASS	phred-scaled of quality (QUAL) in VCF
369	Chechens	9	Russia	Russia	WestEurasia	Homo Sapiens	43.3	45.7	Chechen	HuOrigin	Chechen	NULL	Illumina Genome Analyzer IIx (GAIIx)	PASS	phred-scaled of quality (QUAL) in VCF
370	Chilote	4	Chile	Chile	America	Homo Sapiens	-42.5	-73.9	Chilotes	HuOrigin	Chilotes	NULL	Illumina Genome Analyzer IIx (GAIIx)	PASS	phred-scaled of quality (QUAL) in VCF
371	Chipewyan	30	Canada	Canada	America	Homo Sapiens	59.6	-107.3	Chipewyan	HuOrigin	Chipewyan	NULL	Illumina Genome Analyzer IIx (GAIIx)	PASS	phred-scaled of quality (QUAL) in VCF
372	Chukchis	23	Russia	Russia	CentralAsiaSiberia	Homo Sapiens	68.8348	169.465	Chukchis	HuOrigin	Chukchis	NULL	Illumina Genome Analyzer IIx (GAIIx)	PASS	phred-scaled of quality (QUAL) in VCF
373	Chuvashes	10	Russia	Russia	WestEurasia	Homo Sapiens	56.1	47.3	Chuvashes	HuOrigin	Chuvashes	NULL	Illumina Genome Analyzer IIx (GAIIx)	PASS	phred-scaled of quality (QUAL) in VCF
374	Cochin_Jews	5	India	India	SouthAsia	Homo Sapiens	10	76.3	Cochin Jews	HuOrigin	Cochin Jews	NULL	Illumina Genome Analyzer IIx (GAIIx)	PASS	phred-scaled of quality (QUAL) in VCF
375	Cree	13	Canada	Canada	America	Homo Sapiens	50.3	-102.5	Cree	HuOrigin	Cree	NULL	Illumina Genome Analyzer IIx (GAIIx)	PASS	phred-scaled of quality (QUAL) in VCF
376	Croatian	10	Croatia	Croatia	WestEurasia	Homo Sapiens	43.5	16.4	Croats	HuOrigin	Croats	NULL	Illumina Genome Analyzer IIx (GAIIx)	PASS	phred-scaled of quality (QUAL) in VCF
377	Cypriots	8	Cyprus	Cyprus	WestEurasia	Homo Sapiens	35.1	33.4	Cyprus	HuOrigin	Cyprus	NULL	Illumina Genome Analyzer IIx (GAIIx)	PASS	phred-scaled of quality (QUAL) in VCF
378	Czech	10	Czechoslovia(pre1989)	Czechoslovia(pre1989)	WestEurasia	Homo Sapiens	50.1	14.4	Czechs	HuOrigin	Czechs	NULL	Illumina Genome Analyzer IIx (GAIIx)	PASS	phred-scaled of quality (QUAL) in VCF
379	Dai	10	China	China	EastAsia	Homo Sapiens	21	100	Dai	HuOrigin	Dai	NULL	Illumina Genome Analyzer IIx (GAIIx)	PASS	phred-scaled of quality (QUAL) in VCF
380	Damara	12	Namibia	Namibia	Africa	Homo Sapiens	-19.8	16.2	Damara	HuOrigin	Damara	NULL	Illumina Genome Analyzer IIx (GAIIx)	PASS	phred-scaled of quality (QUAL) in VCF
381	Datog	3	Tanzania	Tanzania	Africa	Homo Sapiens	-3.3	35.7	Datooga people	HuOrigin	Datooga people	NULL	Illumina Genome Analyzer IIx (GAIIx)	PASS	phred-scaled of quality (QUAL) in VCF
382	Daurs	9	China	China	EastAsia	Homo Sapiens	48.5	124	Dahur	HuOrigin	Dahur	NULL	Illumina Genome Analyzer IIx (GAIIx)	PASS	phred-scaled of quality (QUAL) in VCF
383	Dinka	7	Sudan	Sudan	Africa	Homo Sapiens	8.8	27.4	Dinka	HuOrigin	Dinka	NULL	Illumina Genome Analyzer IIx (GAIIx)	PASS	phred-scaled of quality (QUAL) in VCF
384	Dolgans	3	Russia	Russia	CentralAsiaSiberia	Homo Sapiens	73	115.4	Dolgans	HuOrigin	Dolgans	NULL	Illumina Genome Analyzer IIx (GAIIx)	PASS	phred-scaled of quality (QUAL) in VCF
385	Druze	39	Israel(Carmel)	Israel(Carmel)	WestEurasia	Homo Sapiens	32	35	Druze	HuOrigin	Druze	NULL	Illumina Genome Analyzer IIx (GAIIx)	PASS	phred-scaled of quality (QUAL) in VCF
386	Egyptians	18	Egypt	Egypt	Africa	Homo Sapiens	30.6889	31.2	Egyptians	HuOrigin	Egyptians	NULL	Illumina Genome Analyzer IIx (GAIIx)	PASS	phred-scaled of quality (QUAL) in VCF
387	English	10	England	England	WestEurasia	Homo Sapiens	50.75	-2.1	English people	HuOrigin	English people	NULL	Illumina Genome Analyzer IIx (GAIIx)	PASS	phred-scaled of quality (QUAL) in VCF
388	Esan	8	Nigeria	Nigeria	Africa	Homo Sapiens	6.5	6	Esan	HuOrigin	Esan	NULL	Illumina Genome Analyzer IIx (GAIIx)	PASS	phred-scaled of quality (QUAL) in VCF
389	Eskimo	22	Russia	Russia	CentralAsiaSiberia	Homo Sapiens	65.3636	171.236	Eskimo	HuOrigin	Eskimo	NULL	Illumina Genome Analyzer IIx (GAIIx)	PASS	phred-scaled of quality (QUAL) in VCF
390	Estonians	10	Estonia	Estonia	WestEurasia	Homo Sapiens	58.5	24.9	Estonians	HuOrigin	Estonians	NULL	Illumina Genome Analyzer IIx (GAIIx)	PASS	phred-scaled of quality (QUAL) in VCF
391	Ethiopian_Jews	7	Ethiopia	Ethiopia	Africa	Homo Sapiens	9	38.7	Ethiopian Jews	HuOrigin	Ethiopian Jews	NULL	Illumina Genome Analyzer IIx (GAIIx)	PASS	phred-scaled of quality (QUAL) in VCF
392	Evens	10	Russia	Russia	CentralAsiaSiberia	Homo Sapiens	57.5	135.9	Evens	HuOrigin	Evens	NULL	Illumina Genome Analyzer IIx (GAIIx)	PASS	phred-scaled of quality (QUAL) in VCF
393	Finnish	7	Finland	Finland	WestEurasia	Homo Sapiens	60.2	24.9	Finnish	HuOrigin	Finnish	NULL	Illumina Genome Analyzer IIx (GAIIx)	PASS	phred-scaled of quality (QUAL) in VCF
394	French	25	France	France	WestEurasia	Homo Sapiens	46	2	French	HuOrigin	French	NULL	Illumina Genome Analyzer IIx (GAIIx)	PASS	phred-scaled of quality (QUAL) in VCF
395	French_South	7	France	France	WestEurasia	Homo Sapiens	43.4	-0.6	French South	HuOrigin	French South	NULL	Illumina Genome Analyzer IIx (GAIIx)	PASS	phred-scaled of quality (QUAL) in VCF
396	Gambian	6	Gambia	Gambia	Africa	Homo Sapiens	13.4	16.7	Gambian	HuOrigin	Gambian	NULL	Illumina Genome Analyzer IIx (GAIIx)	PASS	phred-scaled of quality (QUAL) in VCF
397	Gana	8	Botswana	Botswana	Africa	Homo Sapiens	-21.7	23.4	Gana	HuOrigin	Gana	NULL	Illumina Genome Analyzer IIx (GAIIx)	PASS	phred-scaled of quality (QUAL) in VCF
398	Georgian_Jews	7	Georgia	Georgia	WestEurasia	Homo Sapiens	41.7	44.8	Georgian Jews	HuOrigin	Georgian Jews	NULL	Illumina Genome Analyzer IIx (GAIIx)	PASS	phred-scaled of quality (QUAL) in VCF
399	Georgians	10	Georgia	Georgia	WestEurasia	Homo Sapiens	42.5	41.9	Georgians	HuOrigin	Georgians	NULL	Illumina Genome Analyzer IIx (GAIIx)	PASS	phred-scaled of quality (QUAL) in VCF
400	Greek	20	Greece	Greece	WestEurasia	Homo Sapiens	39.82	23.14	Greeks	HuOrigin	Greeks	NULL	Illumina Genome Analyzer IIx (GAIIx)	PASS	phred-scaled of quality (QUAL) in VCF
401	Guarani	5	Argentina	Argentina	America	Homo Sapiens	-27.5	-59	Guarani	HuOrigin	Guarani	NULL	Illumina Genome Analyzer IIx (GAIIx)	PASS	phred-scaled of quality (QUAL) in VCF
402	Gui	7	Botswana	Botswana	Africa	Homo Sapiens	-21.5	23.3	G|ui	HuOrigin	G|ui	NULL	Illumina Genome Analyzer IIx (GAIIx)	PASS	phred-scaled of quality (QUAL) in VCF
403	GujaratiA	5	India	India	SouthAsia	Homo Sapiens	23.2	72.7	Gujarati people	HuOrigin	Gujarati people	NULL	Illumina Genome Analyzer IIx (GAIIx)	PASS	phred-scaled of quality (QUAL) in VCF
404	GujaratiB	5	India	India	SouthAsia	Homo Sapiens	23.2	72.7	Gujarati people	HuOrigin	Gujarati people	NULL	Illumina Genome Analyzer IIx (GAIIx)	PASS	phred-scaled of quality (QUAL) in VCF
405	GujaratiC	5	India	India	SouthAsia	Homo Sapiens	23.2	72.7	Gujarati people	HuOrigin	Gujarati people	NULL	Illumina Genome Analyzer IIx (GAIIx)	PASS	phred-scaled of quality (QUAL) in VCF
406	GujaratiD	5	India	India	SouthAsia	Homo Sapiens	23.2	72.7	Gujarati people	HuOrigin	Gujarati people	NULL	Illumina Genome Analyzer IIx (GAIIx)	PASS	phred-scaled of quality (QUAL) in VCF
407	Hadza	22	Tanzania	Tanzania	Africa	Homo Sapiens	-3.75455	35.2545	Hadza people	HuOrigin	Hadza people	NULL	Illumina Genome Analyzer IIx (GAIIx)	PASS	phred-scaled of quality (QUAL) in VCF
408	Haiom	7	Namibia	Namibia	Africa	Homo Sapiens	-19.3	17	Hai_om	HuOrigin	Hai_om	NULL	Illumina Genome Analyzer IIx (GAIIx)	PASS	phred-scaled of quality (QUAL) in VCF
409	Han	33	China	China	EastAsia	Homo Sapiens	32.3	114	Han	HuOrigin	Han	NULL	Illumina Genome Analyzer IIx (GAIIx)	PASS	phred-scaled of quality (QUAL) in VCF
410	Han_North	10	China	China	EastAsia	Homo Sapiens	32.3	114	Han	HuOrigin	Han	NULL	Illumina Genome Analyzer IIx (GAIIx)	PASS	phred-scaled of quality (QUAL) in VCF
411	Hazara	14	Pakistan	Pakistan	SouthAsia	Homo Sapiens	33.5	70	Hazara	HuOrigin	Hazara	NULL	Illumina Genome Analyzer IIx (GAIIx)	PASS	phred-scaled of quality (QUAL) in VCF
412	Hezhens	8	China	China	EastAsia	Homo Sapiens	47.5	133.5	Hezhens	HuOrigin	Hezhens	NULL	Illumina Genome Analyzer IIx (GAIIx)	PASS	phred-scaled of quality (QUAL) in VCF
413	Himba	4	Namibia	Namibia	Africa	Homo Sapiens	-19.1	14.1	Himba	HuOrigin	Himba	NULL	Illumina Genome Analyzer IIx (GAIIx)	PASS	phred-scaled of quality (QUAL) in VCF
414	Hoan	7	Botswana	Botswana	Africa	Homo Sapiens	-24	23.4	_\?Amkoe	HuOrigin	_\?Amkoe	NULL	Illumina Genome Analyzer IIx (GAIIx)	PASS	phred-scaled of quality (QUAL) in VCF
415	Hungarians	20	Hungary	Hungary	WestEurasia	Homo Sapiens	47.5	19.1	Hungarians	HuOrigin	Hungarians	NULL	Illumina Genome Analyzer IIx (GAIIx)	PASS	phred-scaled of quality (QUAL) in VCF
416	Icelandic	12	Iceland	Iceland	WestEurasia	Homo Sapiens	64.1	-21.9	Icelanders	HuOrigin	Icelanders	NULL	Illumina Genome Analyzer IIx (GAIIx)	PASS	phred-scaled of quality (QUAL) in VCF
417	Inga	2	Colombia	Colombia	America	Homo Sapiens	1	-77	Inga	HuOrigin	Inga	NULL	Illumina Genome Analyzer IIx (GAIIx)	PASS	phred-scaled of quality (QUAL) in VCF
418	Iranian_Jews	9	Iran	Iran	WestEurasia	Homo Sapiens	35.7	51.4	Iranian Jews	HuOrigin	Iranian Jews	NULL	Illumina Genome Analyzer IIx (GAIIx)	PASS	phred-scaled of quality (QUAL) in VCF
419	Iranians	8	Iran	Iran	WestEurasia	Homo Sapiens	35.6	51.5	Iranian peoples	HuOrigin	Iranian peoples	NULL	Illumina Genome Analyzer IIx (GAIIx)	PASS	phred-scaled of quality (QUAL) in VCF
420	Iraqi_Jews	6	Iraq	Iraq	WestEurasia	Homo Sapiens	33.3	44.4	Iraqi Jews	HuOrigin	Iraqi Jews	NULL	Illumina Genome Analyzer IIx (GAIIx)	PASS	phred-scaled of quality (QUAL) in VCF
421	Italian_North	12	Italy	Italy	WestEurasia	Homo Sapiens	39.4	15.5	Italian of Bergamo	HuOrigin	Italian of Bergamo	NULL	Illumina Genome Analyzer IIx (GAIIx)	PASS	phred-scaled of quality (QUAL) in VCF
422	Italian_South	1	Italy	Italy	WestEurasia	Homo Sapiens	39.4	15.5	Italian South	HuOrigin	Italian South	NULL	Illumina Genome Analyzer IIx (GAIIx)	PASS	phred-scaled of quality (QUAL) in VCF
423	Itelmen	6	Russia	Russia	CentralAsiaSiberia	Homo Sapiens	57.2	156.9	Itelmen	HuOrigin	Itelmen	NULL	Illumina Genome Analyzer IIx (GAIIx)	PASS	phred-scaled of quality (QUAL) in VCF
424	Japanese	29	Japan	Japan	EastAsia	Homo Sapiens	38	138	Japanese	HuOrigin	Japanese	NULL	Illumina Genome Analyzer IIx (GAIIx)	PASS	phred-scaled of quality (QUAL) in VCF
425	Jordanians	9	Jordan	Jordan	WestEurasia	Homo Sapiens	32.1	35.9	Jordanians	HuOrigin	Jordanians	NULL	Illumina Genome Analyzer IIx (GAIIx)	PASS	phred-scaled of quality (QUAL) in VCF
426	Ju_hoan_North	22	Namibia	Namibia	Africa	Homo Sapiens	-18.9	21.5	Ju\'hoan San of Namibia	HuOrigin	Ju\'hoan San of Namibia	NULL	Illumina Genome Analyzer IIx (GAIIx)	PASS	phred-scaled of quality (QUAL) in VCF
427	Ju_hoan_South	6	Botswana	Botswana	Africa	Homo Sapiens	-21.2	20.7	Ju\'hoan San of Botswana	HuOrigin	Ju\'hoan San of Botswana	NULL	Illumina Genome Analyzer IIx (GAIIx)	PASS	phred-scaled of quality (QUAL) in VCF
428	Kalash	18	Pakistan	Pakistan	SouthAsia	Homo Sapiens	36	71.5	Kalash	HuOrigin	Kalash	NULL	Illumina Genome Analyzer IIx (GAIIx)	PASS	phred-scaled of quality (QUAL) in VCF
429	Kalmyks	10	Russia	Russia	CentralAsiaSiberia	Homo Sapiens	46.2	45.3	Kalmyks	HuOrigin	Kalmyks	NULL	Illumina Genome Analyzer IIx (GAIIx)	PASS	phred-scaled of quality (QUAL) in VCF
430	Kaqchikel	5	Guatemala	Guatemala	America	Homo Sapiens	15	-91	Kapu	HuOrigin	Kapu	NULL	Illumina Genome Analyzer IIx (GAIIx)	PASS	phred-scaled of quality (QUAL) in VCF
431	Karitiana	12	Brazil	Brazil	America	Homo Sapiens	-10	-63	Karitiana	HuOrigin	Karitiana	NULL	Illumina Genome Analyzer IIx (GAIIx)	PASS	phred-scaled of quality (QUAL) in VCF
432	Kgalagadi	5	Botswana	Botswana	Africa	Homo Sapiens	-24.8	21.8	The Kgalagadi	HuOrigin	The Kgalagadi	NULL	Illumina Genome Analyzer IIx (GAIIx)	PASS	phred-scaled of quality (QUAL) in VCF
433	Kharia	12	India	India	SouthAsia	Homo Sapiens	25.8	82.7	Kharia	HuOrigin	Kharia	NULL	Illumina Genome Analyzer IIx (GAIIx)	PASS	phred-scaled of quality (QUAL) in VCF
434	Khomani	11	South_Africa	South_Africa	Africa	Homo Sapiens	-27.8	21.1	Khomani San	HuOrigin	Khomani San	NULL	Illumina Genome Analyzer IIx (GAIIx)	PASS	phred-scaled of quality (QUAL) in VCF
435	Khwe	8	Botswana	Botswana	Africa	Homo Sapiens	-18.4	21.9	Khwe speakers	HuOrigin	Khwe speakers	NULL	Illumina Genome Analyzer IIx (GAIIx)	PASS	phred-scaled of quality (QUAL) in VCF
436	Kikuyu	4	Kenya	Kenya	Africa	Homo Sapiens	-0.4	36.9	Kikuyu	HuOrigin	Kikuyu	NULL	Illumina Genome Analyzer IIx (GAIIx)	PASS	phred-scaled of quality (QUAL) in VCF
437	Kinh	8	Vietnam	Vietnam	EastAsia	Homo Sapiens	21	105.9	Kinh people	HuOrigin	Kinh people	NULL	Illumina Genome Analyzer IIx (GAIIx)	PASS	phred-scaled of quality (QUAL) in VCF
438	Korean	6	Korea	Korea	EastAsia	Homo Sapiens	37.6	127	Koreans	HuOrigin	Koreans	NULL	Illumina Genome Analyzer IIx (GAIIx)	PASS	phred-scaled of quality (QUAL) in VCF
439	Koryaks	9	Russia	Russia	CentralAsiaSiberia	Homo Sapiens	58.1	159	Koryaks	HuOrigin	Koryaks	NULL	Illumina Genome Analyzer IIx (GAIIx)	PASS	phred-scaled of quality (QUAL) in VCF
440	Kumyks	8	Russia	Russia	WestEurasia	Homo Sapiens	43.3	46.6	Kumyks	HuOrigin	Kumyks	NULL	Illumina Genome Analyzer IIx (GAIIx)	PASS	phred-scaled of quality (QUAL) in VCF
441	Kusunda	10	Nepal	Nepal	SouthAsia	Homo Sapiens	28.1	82.5	Kusunda	HuOrigin	Kusunda	NULL	Illumina Genome Analyzer IIx (GAIIx)	PASS	phred-scaled of quality (QUAL) in VCF
442	Kyrgyzians	9	Kyrgyzstan	Kyrgyzstan	CentralAsiaSiberia	Homo Sapiens	42.9	74.6	Kyrgyz people	HuOrigin	Kyrgyz people	NULL	Illumina Genome Analyzer IIx (GAIIx)	PASS	phred-scaled of quality (QUAL) in VCF
443	Lahu	8	China	China	EastAsia	Homo Sapiens	22	100	Lahu	HuOrigin	Lahu	NULL	Illumina Genome Analyzer IIx (GAIIx)	PASS	phred-scaled of quality (QUAL) in VCF
444	Lebanese	8	Lebanon	Lebanon	WestEurasia	Homo Sapiens	33.8	35.6	Lebanese	HuOrigin	Lebanese	NULL	Illumina Genome Analyzer IIx (GAIIx)	PASS	phred-scaled of quality (QUAL) in VCF
445	Lezgins	9	Russia	Russia	WestEurasia	Homo Sapiens	42.1	48.2	Lezgins	HuOrigin	Lezgins	NULL	Illumina Genome Analyzer IIx (GAIIx)	PASS	phred-scaled of quality (QUAL) in VCF
446	Libyan_Jew	9	Libya	Libya	Africa	Homo Sapiens	32.9	13.2	Libyan Jews	HuOrigin	Libyan Jews	NULL	Illumina Genome Analyzer IIx (GAIIx)	PASS	phred-scaled of quality (QUAL) in VCF
447	Lithuanians	10	Lithuania	Lithuania	WestEurasia	Homo Sapiens	54.9	23.9	Lithuanians	HuOrigin	Lithuanians	NULL	Illumina Genome Analyzer IIx (GAIIx)	PASS	phred-scaled of quality (QUAL) in VCF
448	Lodhi	13	India	India	SouthAsia	Homo Sapiens	25.5	78.6	Lodhi	HuOrigin	Lodhi	NULL	Illumina Genome Analyzer IIx (GAIIx)	PASS	phred-scaled of quality (QUAL) in VCF
449	Luhya	8	Kenya	Kenya	Africa	Homo Sapiens	1.3	36.8	Luhya	HuOrigin	Luhya	NULL	Illumina Genome Analyzer IIx (GAIIx)	PASS	phred-scaled of quality (QUAL) in VCF
450	Luo	8	Kenya	Kenya	Africa	Homo Sapiens	-0.1	34.3	Luo	HuOrigin	Luo	NULL	Illumina Genome Analyzer IIx (GAIIx)	PASS	phred-scaled of quality (QUAL) in VCF
451	Makrani	20	Pakistan	Pakistan	SouthAsia	Homo Sapiens	26	64	Makrani people?	HuOrigin	Makrani people?	NULL	Illumina Genome Analyzer IIx (GAIIx)	PASS	phred-scaled of quality (QUAL) in VCF
452	Mala	13	India	India	SouthAsia	Homo Sapiens	18.7	78.2	Mala	HuOrigin	Mala	NULL	Illumina Genome Analyzer IIx (GAIIx)	PASS	phred-scaled of quality (QUAL) in VCF
453	Maltese	8	Malta	Malta	WestEurasia	Homo Sapiens	35.9	14.4	Maltese people	HuOrigin	Maltese people	NULL	Illumina Genome Analyzer IIx (GAIIx)	PASS	phred-scaled of quality (QUAL) in VCF
454	Mandenka	17	Senegal	Senegal	Africa	Homo Sapiens	12	-12	Mandinka people	HuOrigin	Mandinka people	NULL	Illumina Genome Analyzer IIx (GAIIx)	PASS	phred-scaled of quality (QUAL) in VCF
455	Mansi	8	Russia	Russia	CentralAsiaSiberia	Homo Sapiens	62.5	63.3	Mansi people	HuOrigin	Mansi people	NULL	Illumina Genome Analyzer IIx (GAIIx)	PASS	phred-scaled of quality (QUAL) in VCF
456	Masai	12	Kenya	Kenya	Africa	Homo Sapiens	-1.43333	35.3167	Maasai	HuOrigin	Maasai	NULL	Illumina Genome Analyzer IIx (GAIIx)	PASS	phred-scaled of quality (QUAL) in VCF
457	Maya	18	Mexico	Mexico	America	Homo Sapiens	19	-91	Maya people	HuOrigin	Maya people	NULL	Illumina Genome Analyzer IIx (GAIIx)	PASS	phred-scaled of quality (QUAL) in VCF
458	MbutiPygmy	10	Congo	Congo	Africa	Homo Sapiens	1	29	Mbuti Pygmy	HuOrigin	Mbuti Pygmy	NULL	Illumina Genome Analyzer IIx (GAIIx)	PASS	phred-scaled of quality (QUAL) in VCF
459	Mende	8	SierraLeone	SierraLeone	Africa	Homo Sapiens	8.5	-13.2	Mende people	HuOrigin	Mende people	NULL	Illumina Genome Analyzer IIx (GAIIx)	PASS	phred-scaled of quality (QUAL) in VCF
460	Miaozu	10	China	China	EastAsia	Homo Sapiens	28	109	Miao people	HuOrigin	Miao people	NULL	Illumina Genome Analyzer IIx (GAIIx)	PASS	phred-scaled of quality (QUAL) in VCF
461	Mixe	10	Mexico	Mexico	America	Homo Sapiens	17	-96.6	Mixe	HuOrigin	Mixe	NULL	Illumina Genome Analyzer IIx (GAIIx)	PASS	phred-scaled of quality (QUAL) in VCF
462	Mixtec	10	Mexico	Mexico	America	Homo Sapiens	16.7	-97.2	Mixtec	HuOrigin	Mixtec	NULL	Illumina Genome Analyzer IIx (GAIIx)	PASS	phred-scaled of quality (QUAL) in VCF
463	Mongolas	6	China	China	CentralAsiaSiberia	Homo Sapiens	45	111	Mongols	HuOrigin	Mongols	NULL	Illumina Genome Analyzer IIx (GAIIx)	PASS	phred-scaled of quality (QUAL) in VCF
464	Mordovians	10	Russia	Russia	WestEurasia	Homo Sapiens	54.2	45.2	Mordvins	HuOrigin	Mordvins	NULL	Illumina Genome Analyzer IIx (GAIIx)	PASS	phred-scaled of quality (QUAL) in VCF
465	Moroccan_Jews	6	Morocco	Morocco	Africa	Homo Sapiens	34	-6.8	Moroccan Jews	HuOrigin	Moroccan Jews	NULL	Illumina Genome Analyzer IIx (GAIIx)	PASS	phred-scaled of quality (QUAL) in VCF
466	Mozabites	21	Algeria	Algeria	Africa	Homo Sapiens	32	3	Mozabite people	HuOrigin	Mozabite people	NULL	Illumina Genome Analyzer IIx (GAIIx)	PASS	phred-scaled of quality (QUAL) in VCF
467	Nama	16	Namibia	Namibia	Africa	Homo Sapiens	-24.3	17.3	Nama	HuOrigin	Nama	NULL	Illumina Genome Analyzer IIx (GAIIx)	PASS	phred-scaled of quality (QUAL) in VCF
468	Naro	8	Botswana	Botswana	Africa	Homo Sapiens	-22	21.6	Naro speakers	HuOrigin	Naro speakers	NULL	Illumina Genome Analyzer IIx (GAIIx)	PASS	phred-scaled of quality (QUAL) in VCF
469	Naxi	9	China	China	EastAsia	Homo Sapiens	26	100	Naxi people	HuOrigin	Naxi people	NULL	Illumina Genome Analyzer IIx (GAIIx)	PASS	phred-scaled of quality (QUAL) in VCF
470	Nganasans	11	Russia	Russia	CentralAsiaSiberia	Homo Sapiens	71.1	96.1	Nganasans	HuOrigin	Nganasans	NULL	Illumina Genome Analyzer IIx (GAIIx)	PASS	phred-scaled of quality (QUAL) in VCF
471	Nogais	9	Russia	Russia	WestEurasia	Homo Sapiens	44.4	41.9	Nogais	HuOrigin	Nogais	NULL	Illumina Genome Analyzer IIx (GAIIx)	PASS	phred-scaled of quality (QUAL) in VCF
472	NorthOssetians	10	Russia	Russia	WestEurasia	Homo Sapiens	43	44.7	Ossetians North	HuOrigin	Ossetians North	NULL	Illumina Genome Analyzer IIx (GAIIx)	PASS	phred-scaled of quality (QUAL) in VCF
473	Norwegian	11	Norway	Norway	WestEurasia	Homo Sapiens	60.4	5.4	Norwegians	HuOrigin	Norwegians	NULL	Illumina Genome Analyzer IIx (GAIIx)	PASS	phred-scaled of quality (QUAL) in VCF
474	Ojibwa	19	Canada	Canada	America	Homo Sapiens	46.5	-81	Ojibwa	HuOrigin	Ojibwa	NULL	Illumina Genome Analyzer IIx (GAIIx)	PASS	phred-scaled of quality (QUAL) in VCF
475	Onge	11	India	India	SouthAsia	Homo Sapiens	10.8	92.5	Onge	HuOrigin	Onge	NULL	Illumina Genome Analyzer IIx (GAIIx)	PASS	phred-scaled of quality (QUAL) in VCF
476	Orcadians	13	OrkneyIslands	OrkneyIslands	WestEurasia	Homo Sapiens	59	-3	Orcadians	HuOrigin	Orcadians	NULL	Illumina Genome Analyzer IIx (GAIIx)	PASS	phred-scaled of quality (QUAL) in VCF
477	Oromo	4	Ethiopia	Ethiopia	Africa	Homo Sapiens	9	36.5	Oromo	HuOrigin	Oromo	NULL	Illumina Genome Analyzer IIx (GAIIx)	PASS	phred-scaled of quality (QUAL) in VCF
478	Oroqens	9	China	China	EastAsia	Homo Sapiens	50.4	126.5	Oroqen people	HuOrigin	Oroqen people	NULL	Illumina Genome Analyzer IIx (GAIIx)	PASS	phred-scaled of quality (QUAL) in VCF
479	Palestinians	38	Israel(Central)	Israel(Central)	WestEurasia	Homo Sapiens	32	35	Palestinians	HuOrigin	Palestinians	NULL	Illumina Genome Analyzer IIx (GAIIx)	PASS	phred-scaled of quality (QUAL) in VCF
480	Papuan	14	PapuaNewGuinea	PapuaNewGuinea	Oceania	Homo Sapiens	-4	143	Papuan	HuOrigin	Papuan	NULL	Illumina Genome Analyzer IIx (GAIIx)	PASS	phred-scaled of quality (QUAL) in VCF
481	Pathans	19	Pakistan	Pakistan	SouthAsia	Homo Sapiens	33.5	70.5	Pashtuns	HuOrigin	Pashtuns	NULL	Illumina Genome Analyzer IIx (GAIIx)	PASS	phred-scaled of quality (QUAL) in VCF
482	Piapoco	4	Colombia	Colombia	America	Homo Sapiens	3	-68	Piapoco	HuOrigin	Piapoco	NULL	Illumina Genome Analyzer IIx (GAIIx)	PASS	phred-scaled of quality (QUAL) in VCF
483	Pima	14	Mexico	Mexico	America	Homo Sapiens	29	-108	Pima	HuOrigin	Pima	NULL	Illumina Genome Analyzer IIx (GAIIx)	PASS	phred-scaled of quality (QUAL) in VCF
484	Punjabi	8	Pakistan	Pakistan	SouthAsia	Homo Sapiens	31.5	74.3	Punjabis	HuOrigin	Punjabis	NULL	Illumina Genome Analyzer IIx (GAIIx)	PASS	phred-scaled of quality (QUAL) in VCF
485	Quechua	7	Bolivia	Bolivia	America	Homo Sapiens	-15.3571	-70.2857	Quechua	HuOrigin	Quechua	NULL	Illumina Genome Analyzer IIx (GAIIx)	PASS	phred-scaled of quality (QUAL) in VCF
486	Rungus	1	Malaysia	Malaysia	SoutheastAsia	Homo Sapiens	5.15	117	Rungus	HuOrigin	Rungus	NULL	Illumina Genome Analyzer IIx (GAIIx)	PASS	phred-scaled of quality (QUAL) in VCF
487	Russians_North	22	Russia	Russia	WestEurasia	Homo Sapiens	61	40	Russians	HuOrigin	Russians	NULL	Illumina Genome Analyzer IIx (GAIIx)	PASS	phred-scaled of quality (QUAL) in VCF
488	Saharawi	6	WesternSahara(Morocco)	WesternSahara(Morocco)	Africa	Homo Sapiens	27.3	-8.9	Saharawi	HuOrigin	Saharawi	NULL	Illumina Genome Analyzer IIx (GAIIx)	PASS	phred-scaled of quality (QUAL) in VCF
489	Sandawe	22	Tanzania	Tanzania	Africa	Homo Sapiens	-5.5	35.5	Sandawe	HuOrigin	Sandawe	NULL	Illumina Genome Analyzer IIx (GAIIx)	PASS	phred-scaled of quality (QUAL) in VCF
490	Sardinian	27	Italy(Sardinia)	Italy(Sardinia)	WestEurasia	Homo Sapiens	40	9	Sardinian people	HuOrigin	Sardinian people	NULL	Illumina Genome Analyzer IIx (GAIIx)	PASS	phred-scaled of quality (QUAL) in VCF
491	Saudis	8	Saudi_Arabia	Saudi_Arabia	WestEurasia	Homo Sapiens	18.5	42.5	Saudis	HuOrigin	Saudis	NULL	Illumina Genome Analyzer IIx (GAIIx)	PASS	phred-scaled of quality (QUAL) in VCF
492	Scottish	4	England	England	WestEurasia	Homo Sapiens	56	-3.9	Scottish	HuOrigin	Scottish	NULL	Illumina Genome Analyzer IIx (GAIIx)	PASS	phred-scaled of quality (QUAL) in VCF
493	Selkups	10	Russia	Russia	CentralAsiaSiberia	Homo Sapiens	65.5	82.3	Selkups	HuOrigin	Selkups	NULL	Illumina Genome Analyzer IIx (GAIIx)	PASS	phred-scaled of quality (QUAL) in VCF
494	She	10	China	China	EastAsia	Homo Sapiens	27	119	She people	HuOrigin	She people	NULL	Illumina Genome Analyzer IIx (GAIIx)	PASS	phred-scaled of quality (QUAL) in VCF
495	Shua	9	Botswana	Botswana	Africa	Homo Sapiens	-20.6	25.3	Shua speakers	HuOrigin	Shua speakers	NULL	Illumina Genome Analyzer IIx (GAIIx)	PASS	phred-scaled of quality (QUAL) in VCF
496	Sicilian	11	Italy	Italy	WestEurasia	Homo Sapiens	37.1	15.3	Sicilian	HuOrigin	Sicilian	NULL	Illumina Genome Analyzer IIx (GAIIx)	PASS	phred-scaled of quality (QUAL) in VCF
497	Sindhi	18	Pakistan	Pakistan	SouthAsia	Homo Sapiens	25.5	69	Sindhis	HuOrigin	Sindhis	NULL	Illumina Genome Analyzer IIx (GAIIx)	PASS	phred-scaled of quality (QUAL) in VCF
498	Somali	13	Kenya	Kenya	Africa	Homo Sapiens	5.6	48.3	Somalis	HuOrigin	Somalis	NULL	Illumina Genome Analyzer IIx (GAIIx)	PASS	phred-scaled of quality (QUAL) in VCF
499	Sonsogon	1	Malaysia	Malaysia	SoutheastAsia	Homo Sapiens	6.55	117.3	Sonsogon	HuOrigin	Sonsogon	NULL	Illumina Genome Analyzer IIx (GAIIx)	PASS	phred-scaled of quality (QUAL) in VCF
500	Spanish	53	Spain	Spain	WestEurasia	Homo Sapiens	41	-1	Spanish	HuOrigin	Spanish	NULL	Illumina Genome Analyzer IIx (GAIIx)	PASS	phred-scaled of quality (QUAL) in VCF
501	Spanish_North	5	Spain	Spain	WestEurasia	Homo Sapiens	42.8	-2.7	Spanish North	HuOrigin	Spanish North	NULL	Illumina Genome Analyzer IIx (GAIIx)	PASS	phred-scaled of quality (QUAL) in VCF
502	Surui	8	Brazil	Brazil	America	Homo Sapiens	-11	-62	Surui	HuOrigin	Surui	NULL	Illumina Genome Analyzer IIx (GAIIx)	PASS	phred-scaled of quality (QUAL) in VCF
503	Syrians	8	Syrian	Syrian	WestEurasia	Homo Sapiens	35.1	36.9	Syrians	HuOrigin	Syrians	NULL	Illumina Genome Analyzer IIx (GAIIx)	PASS	phred-scaled of quality (QUAL) in VCF
504	Taa_East	7	Botswana	Botswana	Africa	Homo Sapiens	-24.2	22.8	Taa speakers East	HuOrigin	Taa speakers East	NULL	Illumina Genome Analyzer IIx (GAIIx)	PASS	phred-scaled of quality (QUAL) in VCF
505	Taa_North	9	Botswana	Botswana	Africa	Homo Sapiens	-23	22.4	Taa speakers North	HuOrigin	Taa speakers North	NULL	Illumina Genome Analyzer IIx (GAIIx)	PASS	phred-scaled of quality (QUAL) in VCF
506	Taa_West	16	Botswana	Botswana	Africa	Homo Sapiens	-23.6	20.3	Taa speakers West	HuOrigin	Taa speakers West	NULL	Illumina Genome Analyzer IIx (GAIIx)	PASS	phred-scaled of quality (QUAL) in VCF
507	Tajiks_Pamir	8	Tajikistan	Tajikistan	CentralAsiaSiberia	Homo Sapiens	37.4	71.7	Chinese Tajiks	HuOrigin	Chinese Tajiks	NULL	Illumina Genome Analyzer IIx (GAIIx)	PASS	phred-scaled of quality (QUAL) in VCF
508	Thai	10	Thailand	Thailand	EastAsia	Homo Sapiens	13.8	100.5	Thai?people	HuOrigin	Thai?people	NULL	Illumina Genome Analyzer IIx (GAIIx)	PASS	phred-scaled of quality (QUAL) in VCF
509	Ticuna	1	Colombia	Colombia	America	Homo Sapiens	-3.8	-70	Ticuna	HuOrigin	Ticuna	NULL	Illumina Genome Analyzer IIx (GAIIx)	PASS	phred-scaled of quality (QUAL) in VCF
510	Tiwari	15	India	India	SouthAsia	Homo Sapiens	21.9	83.4	Tiwari	HuOrigin	Tiwari	NULL	Illumina Genome Analyzer IIx (GAIIx)	PASS	phred-scaled of quality (QUAL) in VCF
511	Tlingit	4	Russia	Russia	CentralAsiaSiberia	Homo Sapiens	54.7	164.5	Tlingit	HuOrigin	Tlingit	NULL	Illumina Genome Analyzer IIx (GAIIx)	PASS	phred-scaled of quality (QUAL) in VCF
512	Tshwa	5	Botswana	Botswana	Africa	Homo Sapiens	-21	25.9	Tshwa	HuOrigin	Tshwa	NULL	Illumina Genome Analyzer IIx (GAIIx)	PASS	phred-scaled of quality (QUAL) in VCF
513	Tswana	5	Botswana	Botswana	Africa	Homo Sapiens	-24.1	25.4	Tswana people	HuOrigin	Tswana people	NULL	Illumina Genome Analyzer IIx (GAIIx)	PASS	phred-scaled of quality (QUAL) in VCF
514	Tubalar	22	Russia	Russia	CentralAsiaSiberia	Homo Sapiens	51.1	87	Tubalar	HuOrigin	Tubalar	NULL	Illumina Genome Analyzer IIx (GAIIx)	PASS	phred-scaled of quality (QUAL) in VCF
515	Tu	10	China	China	EastAsia	Homo Sapiens	36	101	Tu people	HuOrigin	Tu people	NULL	Illumina Genome Analyzer IIx (GAIIx)	PASS	phred-scaled of quality (QUAL) in VCF
516	Tujia	10	China	China	EastAsia	Homo Sapiens	29	109	Tujia people	HuOrigin	Tujia people	NULL	Illumina Genome Analyzer IIx (GAIIx)	PASS	phred-scaled of quality (QUAL) in VCF
517	Tunisian	8	Tunisia	Tunisia	Africa	Homo Sapiens	36.8	10.2	Tunisian	HuOrigin	Tunisian	NULL	Illumina Genome Analyzer IIx (GAIIx)	PASS	phred-scaled of quality (QUAL) in VCF
518	Tunisian_Jew	7	Tunisia	Tunisia	Africa	Homo Sapiens	36.8	10.2	Tunisian Jews	HuOrigin	Tunisian Jews	NULL	Illumina Genome Analyzer IIx (GAIIx)	PASS	phred-scaled of quality (QUAL) in VCF
519	Turkish	56	Turkey	Turkey	WestEurasia	Homo Sapiens	39.2161	32.6589	Turkish people	HuOrigin	Turkish people	NULL	Illumina Genome Analyzer IIx (GAIIx)	PASS	phred-scaled of quality (QUAL) in VCF
520	Turkish_Jew	8	Turkey	Turkey	WestEurasia	Homo Sapiens	41	29	Turkish Jews	HuOrigin	Turkish Jews	NULL	Illumina Genome Analyzer IIx (GAIIx)	PASS	phred-scaled of quality (QUAL) in VCF
521	Turkmens	7	Uzbekistan	Uzbekistan	CentralAsiaSiberia	Homo Sapiens	42.5	59.6	Turkmens	HuOrigin	Turkmens	NULL	Illumina Genome Analyzer IIx (GAIIx)	PASS	phred-scaled of quality (QUAL) in VCF
522	Tuscany	8	Italy(Tuscany)	Italy(Tuscany)	WestEurasia	Homo Sapiens	43	11	Italian of Tuscany	HuOrigin	Italian of Tuscany	NULL	Illumina Genome Analyzer IIx (GAIIx)	PASS	phred-scaled of quality (QUAL) in VCF
523	Tuvinian	10	Russia	Russia	CentralAsiaSiberia	Homo Sapiens	50.3	95.2	Tuvinians	HuOrigin	Tuvinians	NULL	Illumina Genome Analyzer IIx (GAIIx)	PASS	phred-scaled of quality (QUAL) in VCF
524	Ulchi	25	Russia	Russia	CentralAsiaSiberia	Homo Sapiens	52.2	140.4	Ulch people	HuOrigin	Ulch people	NULL	Illumina Genome Analyzer IIx (GAIIx)	PASS	phred-scaled of quality (QUAL) in VCF
525	Uygurs	10	China	China	CentralAsiaSiberia	Homo Sapiens	44	81	Uygurs	HuOrigin	Uygurs	NULL	Illumina Genome Analyzer IIx (GAIIx)	PASS	phred-scaled of quality (QUAL) in VCF
526	Uzbeks	10	Uzbekistan	Uzbekistan	CentralAsiaSiberia	Homo Sapiens	41.3	69.2	Uzbeks	HuOrigin	Uzbeks	NULL	Illumina Genome Analyzer IIx (GAIIx)	PASS	phred-scaled of quality (QUAL) in VCF
527	Vishwabrahmin	13	India	India	SouthAsia	Homo Sapiens	16.3	80.5	Vishwabrahmin	HuOrigin	Vishwabrahmin	NULL	Illumina Genome Analyzer IIx (GAIIx)	PASS	phred-scaled of quality (QUAL) in VCF
528	Wambo	5	Namibia	Namibia	Africa	Homo Sapiens	-17.7	18.1	Ovambo people	HuOrigin	Ovambo people	NULL	Illumina Genome Analyzer IIx (GAIIx)	PASS	phred-scaled of quality (QUAL) in VCF
529	Wayuu	1	Colombia	Colombia	America	Homo Sapiens	11	-73	Wayuu people	HuOrigin	Wayuu people	NULL	Illumina Genome Analyzer IIx (GAIIx)	PASS	phred-scaled of quality (QUAL) in VCF
530	Xibo	7	China	China	EastAsia	Homo Sapiens	43.5	81.5	Xibo people	HuOrigin	Xibo people	NULL	Illumina Genome Analyzer IIx (GAIIx)	PASS	phred-scaled of quality (QUAL) in VCF
531	Xuun	13	Namibia	Namibia	Africa	Homo Sapiens	-18.7	19.7	!Xuun	HuOrigin	!Xuun	NULL	Illumina Genome Analyzer IIx (GAIIx)	PASS	phred-scaled of quality (QUAL) in VCF
532	Yakuts	20	Russia	Russia	CentralAsiaSiberia	Homo Sapiens	63	129.5	Yakuts	HuOrigin	Yakuts	NULL	Illumina Genome Analyzer IIx (GAIIx)	PASS	phred-scaled of quality (QUAL) in VCF
533	Yemenese	6	Yemen	Yemen	WestEurasia	Homo Sapiens	14	44.6	Yemeni people	HuOrigin	Yemeni people	NULL	Illumina Genome Analyzer IIx (GAIIx)	PASS	phred-scaled of quality (QUAL) in VCF
534	Yemenite_Jews	8	Yemen	Yemen	WestEurasia	Homo Sapiens	15.4	44.2	Yemenite Jews	HuOrigin	Yemenite Jews	NULL	Illumina Genome Analyzer IIx (GAIIx)	PASS	phred-scaled of quality (QUAL) in VCF
535	Yizu	10	China	China	EastAsia	Homo Sapiens	28	103	Yi people	HuOrigin	Yi people	NULL	Illumina Genome Analyzer IIx (GAIIx)	PASS	phred-scaled of quality (QUAL) in VCF
536	Yoruba	70	Nigeria	Nigeria	Africa	Homo Sapiens	7.4	3.9	Yoruba people	HuOrigin	Yoruba people	NULL	Illumina Genome Analyzer IIx (GAIIx)	PASS	phred-scaled of quality (QUAL) in VCF
537	Yukaghirs	19	Russia	Russia	CentralAsiaSiberia	Homo Sapiens	67.7842	152.474	Yukaghir people	HuOrigin	Yukaghir people	NULL	Illumina Genome Analyzer IIx (GAIIx)	PASS	phred-scaled of quality (QUAL) in VCF
538	Zapotec	10	Mexico	Mexico	America	Homo Sapiens	17	-96.5	Zapotec peoples	HuOrigin	Zapotec peoples	NULL	Illumina Genome Analyzer IIx (GAIIx)	PASS	phred-scaled of quality (QUAL) in VCF
539	Adi-Dravider	5	India	SouthAsia	SouthAsia	Homo Sapiens	12.51	78.75	Adi-Dravider	Indian_Genomes	Adi-Dravider	NULL	Affymetrix 6.0 arrays and Illumina 650K arrays	Missing Rate < 10%/PCA:PASS	Missing Rate/PCA
540	Aonaga	4	India	SouthAsia	SouthAsia	Homo Sapiens	25.4	94.08	Aonaga	Indian_Genomes	Aonaga	NULL	Affymetrix 6.0 arrays and Illumina 650K arrays	Missing Rate < 10%/PCA:PASS	Missing Rate/PCA
541	Bhil	17	India	SouthAsia	SouthAsia	Homo Sapiens	23.02	72.4	Bhil	Indian_Genomes	Bhil	NULL	Affymetrix 6.0 arrays and Illumina 650K arrays	Missing Rate < 10%/PCA:PASS	Missing Rate/PCA
542	Bhumij	5	India	SouthAsia	SouthAsia	Homo Sapiens	24.29	85.6	Bhumij	Indian_Genomes	Bhumij	NULL	Affymetrix 6.0 arrays and Illumina 650K arrays	Missing Rate < 10%/PCA:PASS	Missing Rate/PCA
543	Birhor	4	India	SouthAsia	SouthAsia	Homo Sapiens	24.37	87.07	Birhor	Indian_Genomes	Birhor	NULL	Affymetrix 6.0 arrays and Illumina 650K arrays	Missing Rate < 10%/PCA:PASS	Missing Rate/PCA
544	Brahmin	15	India	SouthAsia	SouthAsia	Homo Sapiens	25.45	82.41	Brahmin	Indian_Genomes	Brahmin	NULL	Affymetrix 6.0 arrays and Illumina 650K arrays	Missing Rate < 10%/PCA:PASS	Missing Rate/PCA
545	Changapa	5	India	SouthAsia	SouthAsia	Homo Sapiens	35.11	75.95	Changapa	Indian_Genomes	Changapa	NULL	Affymetrix 6.0 arrays and Illumina 650K arrays	Missing Rate < 10%/PCA:PASS	Missing Rate/PCA
546	Chenchu	6	India	SouthAsia	SouthAsia	Homo Sapiens	17.22	78.28	Chenchu	Indian_Genomes	Chenchu	NULL	Affymetrix 6.0 arrays and Illumina 650K arrays	Missing Rate < 10%/PCA:PASS	Missing Rate/PCA
547	Gond	14	India	SouthAsia	SouthAsia	Homo Sapiens	23.77	77.2	Gond	Indian_Genomes	Gond	NULL	Affymetrix 6.0 arrays and Illumina 650K arrays	Missing Rate < 10%/PCA:PASS	Missing Rate/PCA
548	Gounder	5	India	SouthAsia	SouthAsia	Homo Sapiens	11.44	78.33	Gounder	Indian_Genomes	Gounder	NULL	Affymetrix 6.0 arrays and Illumina 650K arrays	Missing Rate < 10%/PCA:PASS	Missing Rate/PCA
549	Great_Andamanese	7	India	SouthAsia	SouthAsia	Homo Sapiens	12.12	93	Great Andamanese	Indian_Genomes	Great Andamanese	NULL	Affymetrix 6.0 arrays and Illumina 650K arrays	Missing Rate < 10%/PCA:PASS	Missing Rate/PCA
550	Hallaki	7	India	SouthAsia	SouthAsia	Homo Sapiens	13.55	74.09	Hallaki	Indian_Genomes	Hallaki	NULL	Affymetrix 6.0 arrays and Illumina 650K arrays	Missing Rate < 10%/PCA:PASS	Missing Rate/PCA
551	Ho	5	India	SouthAsia	SouthAsia	Homo Sapiens	23.83	84.33	Ho	Indian_Genomes	Ho	NULL	Affymetrix 6.0 arrays and Illumina 650K arrays	Missing Rate < 10%/PCA:PASS	Missing Rate/PCA
552	Irula	5	India	SouthAsia	SouthAsia	Homo Sapiens	12.02	79.36	Irula	Indian_Genomes	Irula	NULL	Affymetrix 6.0 arrays and Illumina 650K arrays	Missing Rate < 10%/PCA:PASS	Missing Rate/PCA
553	Jains	5	India	SouthAsia	SouthAsia	Homo Sapiens	22.17	71.39	Jains	Indian_Genomes	Jains	NULL	Affymetrix 6.0 arrays and Illumina 650K arrays	Missing Rate < 10%/PCA:PASS	Missing Rate/PCA
554	Jews	5	India	SouthAsia	SouthAsia	Homo Sapiens	11.62	75.76	Jews in India	Indian_Genomes	Jews in India	NULL	Affymetrix 6.0 arrays and Illumina 650K arrays	Missing Rate < 10%/PCA:PASS	Missing Rate/PCA
555	Kallar	5	India	SouthAsia	SouthAsia	Homo Sapiens	10.99	78.22	Kallar	Indian_Genomes	Kallar	NULL	Affymetrix 6.0 arrays and Illumina 650K arrays	Missing Rate < 10%/PCA:PASS	Missing Rate/PCA
556	Kamsali	4	India	SouthAsia	SouthAsia	Homo Sapiens	15.5	78.03	Kamsali	Indian_Genomes	Kamsali	NULL	Affymetrix 6.0 arrays and Illumina 650K arrays	Missing Rate < 10%/PCA:PASS	Missing Rate/PCA
557	Kashmiri_Pandit	20	India	SouthAsia	SouthAsia	Homo Sapiens	34.22	75.5	Kashmiri Pandit	Indian_Genomes	Kashmiri Pandit	NULL	Affymetrix 6.0 arrays and Illumina 650K arrays	Missing Rate < 10%/PCA:PASS	Missing Rate/PCA
558	Kattunayakkan	5	India	SouthAsia	SouthAsia	Homo Sapiens	10.6	76.44	Kattunayakkan	Indian_Genomes	Kattunayakkan	NULL	Affymetrix 6.0 arrays and Illumina 650K arrays	Missing Rate < 10%/PCA:PASS	Missing Rate/PCA
559	Kharia	6	India	SouthAsia	SouthAsia	Homo Sapiens	23.08	73.07	Kharia	Indian_Genomes	Kharia	NULL	Affymetrix 6.0 arrays and Illumina 650K arrays	Missing Rate < 10%/PCA:PASS	Missing Rate/PCA
560	Korku	4	India	SouthAsia	SouthAsia	Homo Sapiens	19.92	75.91	Korku	Indian_Genomes	Korku	NULL	Affymetrix 6.0 arrays and Illumina 650K arrays	Missing Rate < 10%/PCA:PASS	Missing Rate/PCA
561	Kshatriya	20	India	SouthAsia	SouthAsia	Homo Sapiens	25.45	82.41	Kshatriya	Indian_Genomes	Kshatriya	NULL	Affymetrix 6.0 arrays and Illumina 650K arrays	Missing Rate < 10%/PCA:PASS	Missing Rate/PCA
562	Kuruchiyan	5	India	SouthAsia	SouthAsia	Homo Sapiens	9.54	76.99	Kuruchiyan	Indian_Genomes	Kuruchiyan	NULL	Affymetrix 6.0 arrays and Illumina 650K arrays	Missing Rate < 10%/PCA:PASS	Missing Rate/PCA
563	Kurumba	9	India	SouthAsia	SouthAsia	Homo Sapiens	10.54	76.27	Kurumba	Indian_Genomes	Kurumba	NULL	Affymetrix 6.0 arrays and Illumina 650K arrays	Missing Rate < 10%/PCA:PASS	Missing Rate/PCA
564	Lodi	5	India	SouthAsia	SouthAsia	Homo Sapiens	26.46	83.24	Lodi	Indian_Genomes	Lodi	NULL	Affymetrix 6.0 arrays and Illumina 650K arrays	Missing Rate < 10%/PCA:PASS	Missing Rate/PCA
565	Madiga	19	India	SouthAsia	SouthAsia	Homo Sapiens	17.58	79.35	Madiga	Indian_Genomes	Madiga	NULL	Affymetrix 6.0 arrays and Illumina 650K arrays	Missing Rate < 10%/PCA:PASS	Missing Rate/PCA
566	Mala	18	India	SouthAsia	SouthAsia	Homo Sapiens	17.22	78.29	Mala	Indian_Genomes	Mala	NULL	Affymetrix 6.0 arrays and Illumina 650K arrays	Missing Rate < 10%/PCA:PASS	Missing Rate/PCA
567	Malai_Kuravar	5	India	SouthAsia	SouthAsia	Homo Sapiens	10.72	79.49	Malai Kuravar	Indian_Genomes	Malai Kuravar	NULL	Affymetrix 6.0 arrays and Illumina 650K arrays	Missing Rate < 10%/PCA:PASS	Missing Rate/PCA
568	Malli	5	India	SouthAsia	SouthAsia	Homo Sapiens	8.27	73.04	Malli	Indian_Genomes	Malli	NULL	Affymetrix 6.0 arrays and Illumina 650K arrays	Missing Rate < 10%/PCA:PASS	Missing Rate/PCA
569	Meghawal	5	India	SouthAsia	SouthAsia	Homo Sapiens	26.18	73.04	Meghawal	Indian_Genomes	Meghawal	NULL	Affymetrix 6.0 arrays and Illumina 650K arrays	Missing Rate < 10%/PCA:PASS	Missing Rate/PCA
570	Minicoy	5	India	SouthAsia	SouthAsia	Homo Sapiens	8.29	73.06	Minicoy	Indian_Genomes	Minicoy	NULL	Affymetrix 6.0 arrays and Illumina 650K arrays	Missing Rate < 10%/PCA:PASS	Missing Rate/PCA
571	Munda	5	India	SouthAsia	SouthAsia	Homo Sapiens	24.2	86.77	Munda	Indian_Genomes	Munda	NULL	Affymetrix 6.0 arrays and Illumina 650K arrays	Missing Rate < 10%/PCA:PASS	Missing Rate/PCA
572	Naidu	4	India	SouthAsia	SouthAsia	Homo Sapiens	13.13	79.06	Naidu	Indian_Genomes	Naidu	NULL	Affymetrix 6.0 arrays and Illumina 650K arrays	Missing Rate < 10%/PCA:PASS	Missing Rate/PCA
573	Narikkuravar	5	India	SouthAsia	SouthAsia	Homo Sapiens	9.9	78.19	Narikkuravar	Indian_Genomes	Narikkuravar	NULL	Affymetrix 6.0 arrays and Illumina 650K arrays	Missing Rate < 10%/PCA:PASS	Missing Rate/PCA
574	Nysha	4	India	SouthAsia	SouthAsia	Homo Sapiens	26.55	92.4	Nysha	Indian_Genomes	Nysha	NULL	Affymetrix 6.0 arrays and Illumina 650K arrays	Missing Rate < 10%/PCA:PASS	Missing Rate/PCA
575	Onge	9	India	SouthAsia	SouthAsia	Homo Sapiens	10.3	92.3	Onge	Indian_Genomes	Onge	NULL	Affymetrix 6.0 arrays and Illumina 650K arrays	Missing Rate < 10%/PCA:PASS	Missing Rate/PCA
576	Palliyar	5	India	SouthAsia	SouthAsia	Homo Sapiens	11.61	75.59	Palliyar	Indian_Genomes	Palliyar	NULL	Affymetrix 6.0 arrays and Illumina 650K arrays	Missing Rate < 10%/PCA:PASS	Missing Rate/PCA
577	Paniyas	5	India	SouthAsia	SouthAsia	Homo Sapiens	8.81	76.92	Paniyas	Indian_Genomes	Paniyas	NULL	Affymetrix 6.0 arrays and Illumina 650K arrays	Missing Rate < 10%/PCA:PASS	Missing Rate/PCA
578	Sahariya	4	India	SouthAsia	SouthAsia	Homo Sapiens	25.28	81.54	Sahariya	Indian_Genomes	Sahariya	NULL	Affymetrix 6.0 arrays and Illumina 650K arrays	Missing Rate < 10%/PCA:PASS	Missing Rate/PCA
579	Santhal	7	India	SouthAsia	SouthAsia	Homo Sapiens	24.3	87.3	Santhal	Indian_Genomes	Santhal	NULL	Affymetrix 6.0 arrays and Illumina 650K arrays	Missing Rate < 10%/PCA:PASS	Missing Rate/PCA
580	Satnami	4	India	SouthAsia	SouthAsia	Homo Sapiens	20.29	85.58	Satnami	Indian_Genomes	Satnami	NULL	Affymetrix 6.0 arrays and Illumina 650K arrays	Missing Rate < 10%/PCA:PASS	Missing Rate/PCA
581	Sherpa	5	India	SouthAsia	SouthAsia	Homo Sapiens	27.71	93.19	Sherpa in India	Indian_Genomes	Sherpa in India	NULL	Affymetrix 6.0 arrays and Illumina 650K arrays	Missing Rate < 10%/PCA:PASS	Missing Rate/PCA
582	Siddi	14	India	SouthAsia	SouthAsia	Homo Sapiens	15.27	75.05	Siddi	Indian_Genomes	Siddi	NULL	Affymetrix 6.0 arrays and Illumina 650K arrays	Missing Rate < 10%/PCA:PASS	Missing Rate/PCA
583	Srivastava	2	India	SouthAsia	SouthAsia	Homo Sapiens	25.1	82.37	Srivastava	Indian_Genomes	Srivastava	NULL	Affymetrix 6.0 arrays and Illumina 650K arrays	Missing Rate < 10%/PCA:PASS	Missing Rate/PCA
584	Subba	5	India	SouthAsia	SouthAsia	Homo Sapiens	27.74	93.92	Subba	Indian_Genomes	Subba	NULL	Affymetrix 6.0 arrays and Illumina 650K arrays	Missing Rate < 10%/PCA:PASS	Missing Rate/PCA
585	Tharu	9	India	SouthAsia	SouthAsia	Homo Sapiens	29.23	79.3	Tharu	Indian_Genomes	Tharu	NULL	Affymetrix 6.0 arrays and Illumina 650K arrays	Missing Rate < 10%/PCA:PASS	Missing Rate/PCA
586	Tibet-refugees	5	India	SouthAsia	SouthAsia	Homo Sapiens	12.27	76.46	Tibetan in India	Indian_Genomes	Tibetan in India	NULL	Affymetrix 6.0 arrays and Illumina 650K arrays	Missing Rate < 10%/PCA:PASS	Missing Rate/PCA
587	Vaish	4	India	SouthAsia	SouthAsia	Homo Sapiens	25.46	82.44	Vaish	Indian_Genomes	Vaish	NULL	Affymetrix 6.0 arrays and Illumina 650K arrays	Missing Rate < 10%/PCA:PASS	Missing Rate/PCA
588	Vedda	4	India	SouthAsia	SouthAsia	Homo Sapiens	7.49	80.74	Vedda	Indian_Genomes	Vedda	NULL	Affymetrix 6.0 arrays and Illumina 650K arrays	Missing Rate < 10%/PCA:PASS	Missing Rate/PCA
589	Velama	4	India	SouthAsia	SouthAsia	Homo Sapiens	16.31	75.51	Velama	Indian_Genomes	Velama	NULL	Affymetrix 6.0 arrays and Illumina 650K arrays	Missing Rate < 10%/PCA:PASS	Missing Rate/PCA
590	Vysya	20	India	SouthAsia	SouthAsia	Homo Sapiens	14.41	77.39	Vysya	Indian_Genomes	Vysya	NULL	Affymetrix 6.0 arrays and Illumina 650K arrays	Missing Rate < 10%/PCA:PASS	Missing Rate/PCA
591	Mad	24	Malagasy	SoutheastAsia	SoutheastAsia	Homo Sapiens	-20	47	Mad	NegPyg		NULL	Different SNP arrays	Missing Rate < 10%/PCA:PASS	Missing Rate/PCA
592	Mikea	21	Malagasy	SoutheastAsia	SoutheastAsia	Homo Sapiens	-20	47	Mikea	NegPyg		NULL	Different SNP arrays	Missing Rate < 10%/PCA:PASS	Missing Rate/PCA
593	Vezo	24	Malagasy	SoutheastAsia	SoutheastAsia	Homo Sapiens	-20	47	Vezo	NegPyg		NULL	Different SNP arrays	Missing Rate < 10%/PCA:PASS	Missing Rate/PCA
594	Bateq.Affx	2	Malaysia	SoutheastAsia	SoutheastAsia	Homo Sapiens	4	104	Bateq.Affx	NegPyg	Bateq in Malaysia	NULL	Different SNP arrays	Missing Rate < 10%/PCA:PASS	Missing Rate/PCA
595	Jehai.Affx	21	Malaysia	SoutheastAsia	SoutheastAsia	Homo Sapiens	4	104	Jehai.Affx	NegPyg		NULL	Different SNP arrays	Missing Rate < 10%/PCA:PASS	Missing Rate/PCA
596	Mendriq.Affx	4	Malaysia	SoutheastAsia	SoutheastAsia	Homo Sapiens	4	104	Mendriq.Affx	NegPyg		NULL	Different SNP arrays	Missing Rate < 10%/PCA:PASS	Missing Rate/PCA
597	Kensiu	6	Malaysia	SoutheastAsia	SoutheastAsia	Homo Sapiens	4	104	Kensiu	NegPyg		NULL	Different SNP arrays	Missing Rate < 10%/PCA:PASS	Missing Rate/PCA
598	Kintak	5	Malaysia	SoutheastAsia	SoutheastAsia	Homo Sapiens	4	104	Kintak	NegPyg		NULL	Different SNP arrays	Missing Rate < 10%/PCA:PASS	Missing Rate/PCA
599	Lanoh	7	Malaysia	SoutheastAsia	SoutheastAsia	Homo Sapiens	4	104	Lanoh	NegPyg		NULL	Different SNP arrays	Missing Rate < 10%/PCA:PASS	Missing Rate/PCA
600	Baka_Cameroon	58	Cameroon	Africa	Africa	Homo Sapiens	6	12	Baka_Cameroon	NegPyg		NULL	Different SNP arrays	Missing Rate < 10%/PCA:PASS	Missing Rate/PCA
601	Baka_Gabon	16	Gabon	Africa	Africa	Homo Sapiens	-1	12	Baka_Gabon	NegPyg		NULL	Different SNP arrays	Missing Rate < 10%/PCA:PASS	Missing Rate/PCA
602	Bakiga	35	Uganda	Africa	Africa	Homo Sapiens	1	32	Bakiga	NegPyg		NULL	Different SNP arrays	Missing Rate < 10%/PCA:PASS	Missing Rate/PCA
603	Batwa	32	Uganda	Africa	Africa	Homo Sapiens	1	32	Batwa	NegPyg		NULL	Different SNP arrays	Missing Rate < 10%/PCA:PASS	Missing Rate/PCA
604	Bongo_Gabon_East	22	Gabon	Africa	Africa	Homo Sapiens	-1	12	Bongo_Gabon_East	NegPyg		NULL	Different SNP arrays	Missing Rate < 10%/PCA:PASS	Missing Rate/PCA
605	Bongo_Gabon_South	24	Gabon	Africa	Africa	Homo Sapiens	-1	12	Bongo_Gabon_South	NegPyg		NULL	Different SNP arrays	Missing Rate < 10%/PCA:PASS	Missing Rate/PCA
606	Nzebi_Gabon	20	Gabon	Africa	Africa	Homo Sapiens	-1	12	Nzebi_Gabon	NegPyg		NULL	Different SNP arrays	Missing Rate < 10%/PCA:PASS	Missing Rate/PCA
607	Nzime_Cameroon	53	Cameroon	Africa	Africa	Homo Sapiens	6	12	Nzime_Cameroon	NegPyg		NULL	Different SNP arrays	Missing Rate < 10%/PCA:PASS	Missing Rate/PCA
608	Malay	17	Malaysia	SoutheastAsia	SoutheastAsia	Homo Sapiens	4	104	Malay	NegPyg		NULL	Different SNP arrays	Missing Rate < 10%/PCA:PASS	Missing Rate/PCA
609	Senoi	17	Malaysia	SoutheastAsia	SoutheastAsia	Homo Sapiens	4	104	Senoi	NegPyg		NULL	Different SNP arrays	Missing Rate < 10%/PCA:PASS	Missing Rate/PCA
610	ProtoMalay	4	Malaysia	SoutheastAsia	SoutheastAsia	Homo Sapiens	4	104	ProtoMalay	NegPyg		NULL	Different SNP arrays	Missing Rate < 10%/PCA:PASS	Missing Rate/PCA
611	BiakaPygmy	21	CentralAfricanRepublic	Africa	Africa	Homo Sapiens	7	21	BiakaPygmy	NegPyg		NULL	Different SNP arrays	Missing Rate < 10%/PCA:PASS	Missing Rate/PCA
612	MbutiPygmy	13	Congo	Africa	Africa	Homo Sapiens	-3	24	MbutiPygmy	NegPyg		NULL	Different SNP arrays	Missing Rate < 10%/PCA:PASS	Missing Rate/PCA
613	Algeria	19	Algeria	Africa	Africa	Homo Sapiens	28	2	Algeria	NegPyg		NULL	Different SNP arrays	Missing Rate < 10%/PCA:PASS	Missing Rate/PCA
614	CanaryIslands	17	Spain	WestEurasia	WestEurasia	Homo Sapiens	40	-4	CanaryIslands	NegPyg		NULL	Different SNP arrays	Missing Rate < 10%/PCA:PASS	Missing Rate/PCA
615	Egypt	19	Egypt	Africa	Africa	Homo Sapiens	26	30	Egypt	NegPyg		NULL	Different SNP arrays	Missing Rate < 10%/PCA:PASS	Missing Rate/PCA
616	Libya	17	Libya	Africa	Africa	Homo Sapiens	27	17	Libya	NegPyg		NULL	Different SNP arrays	Missing Rate < 10%/PCA:PASS	Missing Rate/PCA
617	MoroccoN	18	Morocco	Africa	Africa	Homo Sapiens	32	-6	MoroccoN	NegPyg		NULL	Different SNP arrays	Missing Rate < 10%/PCA:PASS	Missing Rate/PCA
618	MoroccoS	16	Morocco	Africa	Africa	Homo Sapiens	32	-6	MoroccoS	NegPyg		NULL	Different SNP arrays	Missing Rate < 10%/PCA:PASS	Missing Rate/PCA
619	SaharaOCC	18	WestSahara	Africa	Africa	Homo Sapiens	23	13	SaharaOCC	NegPyg		NULL	Different SNP arrays	Missing Rate < 10%/PCA:PASS	Missing Rate/PCA
620	SpainBASC	20	Spain	WestEurasia	WestEurasia	Homo Sapiens	40	-4	SpainBASC	NegPyg		NULL	Different SNP arrays	Missing Rate < 10%/PCA:PASS	Missing Rate/PCA
621	SpainNW	17	Spain	WestEurasia	WestEurasia	Homo Sapiens	40	-4	SpainNW	NegPyg		NULL	Different SNP arrays	Missing Rate < 10%/PCA:PASS	Missing Rate/PCA
622	SpainS	17	Spain	WestEurasia	WestEurasia	Homo Sapiens	40	-4	SpainS	NegPyg		NULL	Different SNP arrays	Missing Rate < 10%/PCA:PASS	Missing Rate/PCA
623	Tunisia	18	Tunisia	WestEurasia	WestEurasia	Homo Sapiens	34	9	Tunisia	NegPyg		NULL	Different SNP arrays	Missing Rate < 10%/PCA:PASS	Missing Rate/PCA
624	ColouredColesberg	20	South Africa	Africa	Africa	Homo Sapiens	-30	25	ColouredColesberg	NegPyg		NULL	Different SNP arrays	Missing Rate < 10%/PCA:PASS	Missing Rate/PCA
625	ColouredWellington	20	South Africa	Africa	Africa	Homo Sapiens	-30	25	ColouredWellington	NegPyg		NULL	Different SNP arrays	Missing Rate < 10%/PCA:PASS	Missing Rate/PCA
626	GuiGhanaKgal	12	South Africa	Africa	Africa	Homo Sapiens	-30	25	GuiGhanaKgal	NegPyg		NULL	Different SNP arrays	Missing Rate < 10%/PCA:PASS	Missing Rate/PCA
627	Juhoansi	18	South Africa	Africa	Africa	Homo Sapiens	-30	25	Juhoansi	NegPyg		NULL	Different SNP arrays	Missing Rate < 10%/PCA:PASS	Missing Rate/PCA
628	Karretjie	20	South Africa	Africa	Africa	Homo Sapiens	-30	25	Karretjie	NegPyg		NULL	Different SNP arrays	Missing Rate < 10%/PCA:PASS	Missing Rate/PCA
629	Khomani	39	South Africa	Africa	Africa	Homo Sapiens	-30	25	Khomani	NegPyg		NULL	Different SNP arrays	Missing Rate < 10%/PCA:PASS	Missing Rate/PCA
630	Khwe	16	Namibia and South Africa	Africa	Africa	Homo Sapiens	-28	17	Khwe	NegPyg		NULL	Different SNP arrays	Missing Rate < 10%/PCA:PASS	Missing Rate/PCA
631	Nama	20	Namibia	Africa	Africa	Homo Sapiens	-22	17	Nama	NegPyg		NULL	Different SNP arrays	Missing Rate < 10%/PCA:PASS	Missing Rate/PCA
632	SEBantu	20	South Africa	Africa	Africa	Homo Sapiens	-30	25	SEBantu	NegPyg		NULL	Different SNP arrays	Missing Rate < 10%/PCA:PASS	Missing Rate/PCA
633	SWBantu	12	South Africa	Africa	Africa	Homo Sapiens	-30	25	SWBantu	NegPyg		NULL	Different SNP arrays	Missing Rate < 10%/PCA:PASS	Missing Rate/PCA
634	XunD	19	Namibia	Africa	Africa	Homo Sapiens	-22	17	XunD	NegPyg		NULL	Different SNP arrays	Missing Rate < 10%/PCA:PASS	Missing Rate/PCA
635	amaXhosa	15	South Africa	Africa	Africa	Homo Sapiens	-30	25	amaXhosa	NegPyg		NULL	Different SNP arrays	Missing Rate < 10%/PCA:PASS	Missing Rate/PCA
636	Basters	30	Namibia	Africa	Africa	Homo Sapiens	-22	17	Basters	NegPyg		NULL	Different SNP arrays	Missing Rate < 10%/PCA:PASS	Missing Rate/PCA
637	ColouredD6	8	South Africa	Africa	Africa	Homo Sapiens	-30	25	ColouredD6	NegPyg		NULL	Different SNP arrays	Missing Rate < 10%/PCA:PASS	Missing Rate/PCA
638	ColouredEC	7	South Africa	Africa	Africa	Homo Sapiens	-30	25	ColouredEC	NegPyg		NULL	Different SNP arrays	Missing Rate < 10%/PCA:PASS	Missing Rate/PCA
639	ColouredNC	10	South Africa	Africa	Africa	Homo Sapiens	-30	25	ColouredNC	NegPyg		NULL	Different SNP arrays	Missing Rate < 10%/PCA:PASS	Missing Rate/PCA
640	Juhoan	19	Namibia	Africa	Africa	Homo Sapiens	-22	17	Juhoan	NegPyg		NULL	Different SNP arrays	Missing Rate < 10%/PCA:PASS	Missing Rate/PCA
641	Xun	10	Namibia	Africa	Africa	Homo Sapiens	-22	17	Xun	NegPyg		NULL	Different SNP arrays	Missing Rate < 10%/PCA:PASS	Missing Rate/PCA
642	XunV	4	Namibia	Africa	Africa	Homo Sapiens	-22	17	XunV	NegPyg		NULL	Different SNP arrays	Missing Rate < 10%/PCA:PASS	Missing Rate/PCA
643	Malay_Nigrito	80	Malaysia	SoutheastAsia	SoutheastAsia	Homo Sapiens	4	104	Malay_Nigrito	NegPyg		NULL	Different SNP arrays	Missing Rate < 10%/PCA:PASS	Missing Rate/PCA
644	Philippines_Nigrito	59	Philippine	SoutheastAsia	SoutheastAsia	Homo Sapiens	13	122	Philippines_Nigrito	NegPyg		NULL	Different SNP arrays	Missing Rate < 10%/PCA:PASS	Missing Rate/PCA
645	Bateq	16	Malaysia	SoutheastAsia	SoutheastAsia	Homo Sapiens	4	104	Bateq	NegPyg	Bateq in Malaysia	NULL	Different SNP arrays	Missing Rate < 10%/PCA:PASS	Missing Rate/PCA
646	CheWong	16	Malaysia	SoutheastAsia	SoutheastAsia	Homo Sapiens	4	104	CheWong	NegPyg	CheWong in Malaysia	NULL	Different SNP arrays	Missing Rate < 10%/PCA:PASS	Missing Rate/PCA
647	Jakun	15	Malaysia	SoutheastAsia	SoutheastAsia	Homo Sapiens	4	104	Jakun	NegPyg	Jakun in Malaysia	NULL	Different SNP arrays	Missing Rate < 10%/PCA:PASS	Missing Rate/PCA
648	Jehai	23	Malaysia	SoutheastAsia	SoutheastAsia	Homo Sapiens	4	104	Jehai	NegPyg		NULL	Different SNP arrays	Missing Rate < 10%/PCA:PASS	Missing Rate/PCA
649	MahMeri	23	Malaysia	SoutheastAsia	SoutheastAsia	Homo Sapiens	4	104	MahMeri	NegPyg		NULL	Different SNP arrays	Missing Rate < 10%/PCA:PASS	Missing Rate/PCA
650	Mandriq	16	Malaysia	SoutheastAsia	SoutheastAsia	Homo Sapiens	4	104	Mandriq	NegPyg		NULL	Different SNP arrays	Missing Rate < 10%/PCA:PASS	Missing Rate/PCA
651	Seletar	24	Malaysia	SoutheastAsia	SoutheastAsia	Homo Sapiens	4	104	Seletar	NegPyg		NULL	Different SNP arrays	Missing Rate < 10%/PCA:PASS	Missing Rate/PCA
652	AX-AI	25	Brazil, Mexico, Peru, Ecuador and Mexico	America	America	Homo Sapiens	18.37	-90.41	Amerindian from diverse countries	PASNP	Amerindian from diverse countries (Brazil, Mexico, Peru, Ecuador and Mexico).	NULL	Affymetrix GeneChip Human Mapping 50K Xba Array.	Missing Rate < 10%/PCA:PASS	Missing Rate/PCA
653	AX-AM	10	China	EastAsia	EastAsia	Homo Sapiens	23.7	121.4	The Ami are an indigenous people of Taiwan.	PASNP	Ami in Taiwan, China	NULL	Affymetrix GeneChip Human Mapping 50K Xba Array.	Missing Rate < 10%/PCA:PASS	Missing Rate/PCA
654	AX-AT	10	China	EastAsia	EastAsia	Homo Sapiens	24.6	121.4	The Atayal are an indigenous group of Taiwanese aborigines.	PASNP	Atayal in Taiwan, China	NULL	Affymetrix GeneChip Human Mapping 50K Xba Array.	Missing Rate < 10%/PCA:PASS	Missing Rate/PCA
655	AX-ME	5	Pacific	Oceania	Oceania	Homo Sapiens	-5.8	155.1	Melanesians are the dominant inhabitants of Melanesia.	PASNP	Melanesian in Pacific	NULL	Affymetrix GeneChip Human Mapping 50K Xba Array.	Missing Rate < 10%/PCA:PASS	Missing Rate/PCA
656	CN-CC	26	China	EastAsia	EastAsia	Homo Sapiens	24.4	110.2	The Zhuang people are an ethnic group who mostly live in the Guangxi Zhuang Autonomous Region in southern China.	PASNP	Zhuang in China	NULL	Affymetrix GeneChip Human Mapping 50K Xba Array.	Missing Rate < 10%/PCA:PASS	Missing Rate/PCA
657	CN-GA	30	China	EastAsia	EastAsia	Homo Sapiens	23.3	113.5	Han Chinese in Guangdong, China	PASNP	Han Chinese in Guangdong, China	NULL	Affymetrix GeneChip Human Mapping 50K Xba Array.	Missing Rate < 10%/PCA:PASS	Missing Rate/PCA
658	CN-HM	26	China	EastAsia	EastAsia	Homo Sapiens	26.3	108.7	The Hmong is an ethnic group from the mountainous regions of southern China, Vietnam, Laos, Myanmar and Thailand.	PASNP	Hmong in China	NULL	Affymetrix GeneChip Human Mapping 50K Xba Array.	Missing Rate < 10%/PCA:PASS	Missing Rate/PCA
659	CN-JN	29	China	EastAsia	EastAsia	Homo Sapiens	22	101	The Jinuo people are a Tibeto-Burman ethnic group. They live in Xishuangbanna in Yunnan province, China.	PASNP	Jinuo in China	NULL	Affymetrix GeneChip Human Mapping 50K Xba Array.	Missing Rate < 10%/PCA:PASS	Missing Rate/PCA
660	CN-SH	21	China	EastAsia	EastAsia	Homo Sapiens	31.22	121.48	HAN Chinese in Shanghai	PASNP	Han Chinese in Shanghai, China	NULL	Affymetrix GeneChip Human Mapping 50K Xba Array.	Missing Rate < 10%/PCA:PASS	Missing Rate/PCA
661	CN-UG	26	China	EastAsia	EastAsia	Homo Sapiens	37.1	86.6	The Uyghur are a Turkic ethnic group living in Eastern and Central Asia.	PASNP	Uyghur in China	NULL	Affymetrix GeneChip Human Mapping 50K Xba Array.	Missing Rate < 10%/PCA:PASS	Missing Rate/PCA
662	CN-WA	55	China	EastAsia	EastAsia	Homo Sapiens	22.8	100.2	The Wa people are an ethnic group that lives mainly in northern Burma, in the northern part of Shan State and the eastern part of Kachin State, near and along Burma's border with China, as well as in China's Yunnan Province.	PASNP	Wa in China	NULL	Affymetrix GeneChip Human Mapping 50K Xba Array.	Missing Rate < 10%/PCA:PASS	Missing Rate/PCA
663	ID-AL	19	Indonesia	SoutheastAsia	SoutheastAsia	Homo Sapiens	-8.3	124.7	Alorese is an Austronesian language spoken on Alor and the neighboring islands of the Alor archipelago in eastern Indonesia.	PASNP	Alorese in Alor Island, Indonesia	NULL	Affymetrix GeneChip Human Mapping 50K Xba Array.	Missing Rate < 10%/PCA:PASS	Missing Rate/PCA
664	ID-DY	12	Indonesia	SoutheastAsia	SoutheastAsia	Homo Sapiens	1.2	116.7	The Dayak are the native people of Borneo.	PASNP	Dayak in Indinesia	NULL	Affymetrix GeneChip Human Mapping 50K Xba Array.	Missing Rate < 10%/PCA:PASS	Missing Rate/PCA
665	ID-JA	34	Indonesia	SoutheastAsia	SoutheastAsia	Homo Sapiens	-6.2	106.7	The Javanese are an ethnic group native to the Indonesian island of Java.	PASNP	Javanese in Indonesia	NULL	Affymetrix GeneChip Human Mapping 50K Xba Array.	Missing Rate < 10%/PCA:PASS	Missing Rate/PCA
666	ID-JV	18	Indonesia	SoutheastAsia	SoutheastAsia	Homo Sapiens	-7.3	110.4	The Javanese are an ethnic group native to the Indonesian island of Java.	PASNP	Javanese in Indonesia	NULL	Affymetrix GeneChip Human Mapping 50K Xba Array.	Missing Rate < 10%/PCA:PASS	Missing Rate/PCA
667	ID-KR	17	Indonesia	SoutheastAsia	SoutheastAsia	Homo Sapiens	1.5	100	The Karo are a people of the 'tanah Karo' (Karo lands) of North Sumatra and a small part of neighboring Aceh.	PASNP	Batak Karo in Indonesia	NULL	Affymetrix GeneChip Human Mapping 50K Xba Array.	Missing Rate < 10%/PCA:PASS	Missing Rate/PCA
668	ID-LA	20	Indonesia	SoutheastAsia	SoutheastAsia	Homo Sapiens	-8.3	123	The Lamaholot people are an indigenous tribe located on Flores Island, Indonesia, and some smaller islands around it (Solor, Adonara, and Lomblen).	PASNP	Lamaholot in Indonesia	NULL	Affymetrix GeneChip Human Mapping 50K Xba Array.	Missing Rate < 10%/PCA:PASS	Missing Rate/PCA
669	ID-LE	19	Indonesia	SoutheastAsia	SoutheastAsia	Homo Sapiens	-8.3	124.7	The people of Lembata are inhabitants of Eastern Indonesia.	PASNP	Lembata in Indonesia	NULL	Affymetrix GeneChip Human Mapping 50K Xba Array.	Missing Rate < 10%/PCA:PASS	Missing Rate/PCA
670	ID-ML	12	Indonesia	SoutheastAsia	SoutheastAsia	Homo Sapiens	-3	104.7	Malay Indonesians are ethnic Malays living throughout Indonesia as one of the indigenous peoples of the island nation.	PASNP	Malay in Indonesia	NULL	Affymetrix GeneChip Human Mapping 50K Xba Array.	Missing Rate < 10%/PCA:PASS	Missing Rate/PCA
671	ID-MT	15	Indonesia	SoutheastAsia	SoutheastAsia	Homo Sapiens	-0.3	98.4	Mentawai people are the native people of the Mentawai Islands, West Sumatra province, Indonesia.	PASNP	Mentawai in Indonesia	NULL	Affymetrix GeneChip Human Mapping 50K Xba Array.	Missing Rate < 10%/PCA:PASS	Missing Rate/PCA
672	ID-RA	17	Indonesia	SoutheastAsia	SoutheastAsia	Homo Sapiens	-8.7	120.5	The Manggarai are an ethnic group found in western Flores in the East Nusa Tenggara province, Indonesia.	PASNP	Manggarai in Indonesia	NULL	Affymetrix GeneChip Human Mapping 50K Xba Array.	Missing Rate < 10%/PCA:PASS	Missing Rate/PCA
673	ID-SB	20	Indonesia	SoutheastAsia	SoutheastAsia	Homo Sapiens	-9.8	120	Kambera, also known as (East) Sumbanese, is a Malayo-Polynesian language spoken in the Lesser Sunda Islands, Indonesia.	PASNP	Kambera in Indonesia	NULL	Affymetrix GeneChip Human Mapping 50K Xba Array.	Missing Rate < 10%/PCA:PASS	Missing Rate/PCA
674	ID-SO	19	Indonesia	SoutheastAsia	SoutheastAsia	Homo Sapiens	-8.6	120.1	The Manggarai are an ethnic group found in western Flores in the East Nusa Tenggara province, Indonesia.	PASNP	Manggarai in Indonesia	NULL	Affymetrix GeneChip Human Mapping 50K Xba Array.	Missing Rate < 10%/PCA:PASS	Missing Rate/PCA
675	ID-SU	25	Indonesia	SoutheastAsia	SoutheastAsia	Homo Sapiens	-6.2	106.7	The Sundanese are an ethnic group native to the western part of the Indonesian island of Java.	PASNP	Sundanese in Indonesia	NULL	Affymetrix GeneChip Human Mapping 50K Xba Array.	Missing Rate < 10%/PCA:PASS	Missing Rate/PCA
676	ID-TB	20	Indonesia	SoutheastAsia	SoutheastAsia	Homo Sapiens	2.3	99.1	Batak is a collective term used to identify a number of ethnic groups predominantly found in North Sumatra, Indonesia.	PASNP	Batak in Indonesia	NULL	Affymetrix GeneChip Human Mapping 50K Xba Array.	Missing Rate < 10%/PCA:PASS	Missing Rate/PCA
677	ID-TR	19	Indonesia	SoutheastAsia	SoutheastAsia	Homo Sapiens	-4.7	119.7	The Toraja are an ethnic group indigenous to a mountainous region of South Sulawesi, Indonesia.	PASNP	Toraja in Indonesia	NULL	Affymetrix GeneChip Human Mapping 50K Xba Array.	Missing Rate < 10%/PCA:PASS	Missing Rate/PCA
678	IN-DR	24	India	SouthAsia	SouthAsia	Homo Sapiens	15.3	77.8	Brahminis a varna (class) in Hinduism specialising as priests, teachers (acharya) and protectors of sacred learning across generations.	PASNP	Upper-caste in India	NULL	Affymetrix GeneChip Human Mapping 50K Xba Array.	Missing Rate < 10%/PCA:PASS	Missing Rate/PCA
679	IN-EL	16	India	SouthAsia	SouthAsia	Homo Sapiens	23	88.2	Kayastha is a caste or community of Hindus originating in India.	PASNP	Upper-caste in India	NULL	Affymetrix GeneChip Human Mapping 50K Xba Array.	Missing Rate < 10%/PCA:PASS	Missing Rate/PCA
680	IN-IL	15	India	SouthAsia	SouthAsia	Homo Sapiens	26.7	74	Vaishya is one of the four varnas of the Hindu social order in Nepal and India.	PASNP	Upper-caste in India	NULL	Affymetrix GeneChip Human Mapping 50K Xba Array.	Missing Rate < 10%/PCA:PASS	Missing Rate/PCA
681	IN-NI	20	India	SouthAsia	SouthAsia	Homo Sapiens	30.4	79.2	The Tharu people are an ethnic group indigenous to the southern foothills of the Himalayas; most of the Tharu people live in the Nepal Terai.	PASNP	Tharu in India	NULL	Affymetrix GeneChip Human Mapping 50K Xba Array.	Missing Rate < 10%/PCA:PASS	Missing Rate/PCA
682	IN-NL	15	India	SouthAsia	SouthAsia	Homo Sapiens	26.8	81.4	Brahminis a varna (class) in Hinduism specialising as priests, teachers (acharya) and protectors of sacred learning across generations.	PASNP	Upper-caste in India	NULL	Affymetrix GeneChip Human Mapping 50K Xba Array.	Missing Rate < 10%/PCA:PASS	Missing Rate/PCA
683	IN-SP	22	India	SouthAsia	SouthAsia	Homo Sapiens	29.1	76.5	Vaishya is one of the four varnas of the Hindu social order in Nepal and India.	PASNP	Upper-caste in India	NULL	Affymetrix GeneChip Human Mapping 50K Xba Array.	Missing Rate < 10%/PCA:PASS	Missing Rate/PCA
684	IN-TB	23	India	SouthAsia	SouthAsia	Homo Sapiens	34.7	76.5	The Ladakhi language, also called Bhoti, is the predominant language in the Leh district of Ladakh region of Jammu & Kashmir, India.	PASNP	Ladakhi in India	NULL	Affymetrix GeneChip Human Mapping 50K Xba Array.	Missing Rate < 10%/PCA:PASS	Missing Rate/PCA
685	IN-WI	24	India	SouthAsia	SouthAsia	Homo Sapiens	26.7	74	Bhils are primarily an Adivasi people of North West India. Bhils are also settled in the Tharparkar District of Sindh, Pakistan.	PASNP	Bhil in India	NULL	Affymetrix GeneChip Human Mapping 50K Xba Array.	Missing Rate < 10%/PCA:PASS	Missing Rate/PCA
686	IN-WL	14	India	SouthAsia	SouthAsia	Homo Sapiens	19.7	75.9	Brahminis a varna (class) in Hinduism specialising as priests, teachers (acharya) and protectors of sacred learning across generations.	PASNP	Upper-caste in India	NULL	Affymetrix GeneChip Human Mapping 50K Xba Array.	Missing Rate < 10%/PCA:PASS	Missing Rate/PCA
687	JP-ML	71	Japan	EastAsia	EastAsia	Homo Sapiens	35.7	139.8	Japanese people are a nation and ethnic group native to Japan.	PASNP	Japanese in Japan	NULL	Affymetrix GeneChip Human Mapping 50K Xba Array.	Missing Rate < 10%/PCA:PASS	Missing Rate/PCA
688	JP-RK	49	Japan	EastAsia	EastAsia	Homo Sapiens	26.5	127.9	The Ryukyuan people are the indigenous peoples of the Ryukyu Islands between the islands of Kyushu and Taiwan.	PASNP	Ryukyuan in Japan	NULL	Affymetrix GeneChip Human Mapping 50K Xba Array.	Missing Rate < 10%/PCA:PASS	Missing Rate/PCA
689	KR-KR	89	Korea	EastAsia	EastAsia	Homo Sapiens	36.9	127.5	Koreans are an ethnic group native to the whole Korean Peninsula and southeastern Manchuria.	PASNP	Korean in Korea	NULL	Affymetrix GeneChip Human Mapping 50K Xba Array.	Missing Rate < 10%/PCA:PASS	Missing Rate/PCA
690	MY-BD	49	Malaysia	SoutheastAsia	SoutheastAsia	Homo Sapiens	1.4	110.2	Bidayuh is the collective name for several indigenous groups found in southern Sarawak, Malaysia and northern West Kalimantan, Indonesia, on the island of Borneo, that are broadly similar in language and culture.	PASNP	Bidayuh in Malaysia	NULL	Affymetrix GeneChip Human Mapping 50K Xba Array.	Missing Rate < 10%/PCA:PASS	Missing Rate/PCA
691	MY-JH	50	Malaysia	SoutheastAsia	SoutheastAsia	Homo Sapiens	5.4	101.1	Jehai is an aboriginal Mon_Khmer language spoken by the Jahai people living in Taman Negeri Diraja Belum of Perak, Malaysia.	PASNP	Negrito (Jehai) in Malaysia	NULL	Affymetrix GeneChip Human Mapping 50K Xba Array.	Missing Rate < 10%/PCA:PASS	Missing Rate/PCA
692	MY-KN	17	Malaysia	SoutheastAsia	SoutheastAsia	Homo Sapiens	5.3	102	Kelantan-Pattani Malay is Malayan language spoken in the Malaysian state of Kelantan and the neighbouring southernmost provinces of Thailand.	PASNP	Malay in Kelantan, Malaysia	NULL	Affymetrix GeneChip Human Mapping 50K Xba Array.	Missing Rate < 10%/PCA:PASS	Missing Rate/PCA
693	MY-KS	30	Malaysia	SoutheastAsia	SoutheastAsia	Homo Sapiens	5.7	100.9	Kensiu is an Austro-Asiatic language of the Jahaic (Northern Aslian) subbranch.	PASNP	Negrito (Kensiu) in Malaysia	NULL	Affymetrix GeneChip Human Mapping 50K Xba Array.	Missing Rate < 10%/PCA:PASS	Missing Rate/PCA
694	MY-MN	20	Malaysia	SoutheastAsia	SoutheastAsia	Homo Sapiens	2.8	102.2	Minangkabau people, is an ethnic group indigenous to the Minangkabau Highlands of West Sumatra, Indonesia.	PASNP	Malay (Minangkabau) in Malaysia	NULL	Affymetrix GeneChip Human Mapping 50K Xba Array.	Missing Rate < 10%/PCA:PASS	Missing Rate/PCA
695	MY-TM	49	Malaysia	SoutheastAsia	SoutheastAsia	Homo Sapiens	2.9	102.1	The Temuan people are an Proto-Malay ethnic group indigenous to western parts of Peninsular Malaysia.	PASNP	Proto-Malay (Temuan) in Malaysia	NULL	Affymetrix GeneChip Human Mapping 50K Xba Array.	Missing Rate < 10%/PCA:PASS	Missing Rate/PCA
696	PI-AE	6	Philippines	SoutheastAsia	SoutheastAsia	Homo Sapiens	14.9	120.2	The Aeta are an indigenous people who live in scattered, isolated mountainous parts of the island of Luzon, the Philippines.	PASNP	Negrito in the Philippines	NULL	Affymetrix GeneChip Human Mapping 50K Xba Array.	Missing Rate < 10%/PCA:PASS	Missing Rate/PCA
697	PI-AG	7	Philippines	SoutheastAsia	SoutheastAsia	Homo Sapiens	13.7	123.3	The Agta are an indigenous people who live in scattered, isolated mountainous parts of the island of Luzon, the Philippines.	PASNP	Negrito in the Philippines	NULL	Affymetrix GeneChip Human Mapping 50K Xba Array.	Missing Rate < 10%/PCA:PASS	Missing Rate/PCA
698	PI-AT	21	Philippines	SoutheastAsia	SoutheastAsia	Homo Sapiens	11.9	122	The Ati are a Negrito ethnic group in the Visayas, the central portion of the Philippine archipelago.	PASNP	Negrito in the Philippines	NULL	Affymetrix GeneChip Human Mapping 50K Xba Array.	Missing Rate < 10%/PCA:PASS	Missing Rate/PCA
699	PI-IR	8	Philippines	SoutheastAsia	SoutheastAsia	Homo Sapiens	13	121.1	Iraya is a group of Mangyahan, which is the generic name for the eight indigenous groups found on the island of Mindoro, southwest of the island of Luzon, the Philippines, each with its own tribal name, language, and customs.	PASNP	Negrito in the Philippines	NULL	Affymetrix GeneChip Human Mapping 50K Xba Array.	Missing Rate < 10%/PCA:PASS	Missing Rate/PCA
700	PI-MA	16	Philippines	SoutheastAsia	SoutheastAsia	Homo Sapiens	8.2	125.9	The Manobo are an Austronesian, indigenous agriculturalist population who neighbor the Mamanwa group in Surigao del Norte and Surigao del Sur.	PASNP	Manobo in the Philippines	NULL	Affymetrix GeneChip Human Mapping 50K Xba Array.	Missing Rate < 10%/PCA:PASS	Missing Rate/PCA
701	PI-MW	17	Philippines	SoutheastAsia	SoutheastAsia	Homo Sapiens	9.7	125.6	The Mamanwa are a group of non-Muslim indigenous people in the southern Philippines.	PASNP	Negrito in the Philippines	NULL	Affymetrix GeneChip Human Mapping 50K Xba Array.	Missing Rate < 10%/PCA:PASS	Missing Rate/PCA
702	PI-UB	20	Philippines	SoutheastAsia	SoutheastAsia	Homo Sapiens	17.2	121.9	Filipino in Isabela Province, The Philippines	PASNP	Filipino in Isabela Province, The Philippines	NULL	Affymetrix GeneChip Human Mapping 50K Xba Array.	Missing Rate < 10%/PCA:PASS	Missing Rate/PCA
703	PI-UI	20	Philippines	SoutheastAsia	SoutheastAsia	Homo Sapiens	6.9	122.1	Filipino in Zamboango, The Philippines	PASNP	Filipino in Zamboango, The Philippines	NULL	Affymetrix GeneChip Human Mapping 50K Xba Array.	Missing Rate < 10%/PCA:PASS	Missing Rate/PCA
704	PI-UN	18	Philippines	SoutheastAsia	SoutheastAsia	Homo Sapiens	14.6	121	Filipino in Metro Manila, The Philippines	PASNP	Filipino in Metro Manila, The Philippines	NULL	Affymetrix GeneChip Human Mapping 50K Xba Array.	Missing Rate < 10%/PCA:PASS	Missing Rate/PCA
705	SG-CH	29	Singapore	SoutheastAsia	SoutheastAsia	Homo Sapiens	1.4	103.8	Chinese Singaporeans or Singaporean Chinese are people of full or partial Chinese _ particularly Han Chinese _ ancestry who hold Singaporean nationality.	PASNP	Han Chinese in Singapore	NULL	Affymetrix GeneChip Human Mapping 50K Xba Array.	Missing Rate < 10%/PCA:PASS	Missing Rate/PCA
706	SG-ID	30	Singapore	SoutheastAsia	SoutheastAsia	Homo Sapiens	1.4	103.8	Indian Singaporeans are defined as persons of South Asian ancestry _ constitute 7.4% of the country's citizens, making them the third largest ethnic group in Singapore.	PASNP	Tamil in Singapore with Indian ancestry	NULL	Affymetrix GeneChip Human Mapping 50K Xba Array.	Missing Rate < 10%/PCA:PASS	Missing Rate/PCA
707	SG-MY	30	Singapore	SoutheastAsia	SoutheastAsia	Homo Sapiens	1.4	103.8	Malay Singaporeans are defined by the Singaporean government and by intellectuals in the country using the broader concept of the Malay race, akin to the Malaysian definition.	PASNP	Malay in Singapore	NULL	Affymetrix GeneChip Human Mapping 50K Xba Array.	Missing Rate < 10%/PCA:PASS	Missing Rate/PCA
708	TH-HM	19	Thailand	SoutheastAsia	SoutheastAsia	Homo Sapiens	18.6	98.1	The Hmong is an ethnic group from the mountainous regions of southern China, Vietnam, Laos, Myanmar and Thailand.	PASNP	Hmong in Thailand	NULL	Affymetrix GeneChip Human Mapping 50K Xba Array.	Missing Rate < 10%/PCA:PASS	Missing Rate/PCA
709	TH-KA	20	Thailand	SoutheastAsia	SoutheastAsia	Homo Sapiens	18	98.4	The Karen refer to a number of individual Sino-Tibetan language speaking ethnic groups, many of which do not share a common language or culture.	PASNP	Karen in Thailand	NULL	Affymetrix GeneChip Human Mapping 50K Xba Array.	Missing Rate < 10%/PCA:PASS	Missing Rate/PCA
710	TH-LW	19	Thailand	SoutheastAsia	SoutheastAsia	Homo Sapiens	18.4	98.1	Lawa are an ethnic group in northern Thailand.	PASNP	Lawa in Thailand	NULL	Affymetrix GeneChip Human Mapping 50K Xba Array.	Missing Rate < 10%/PCA:PASS	Missing Rate/PCA
711	TH-MA	18	Thailand	SoutheastAsia	SoutheastAsia	Homo Sapiens	18.7	100.5	The Mlabri are an ethnic group of Thailand and Laos. They have been groups of nomadic hunter-gatherers.	PASNP	Mlabri in Thailand	NULL	Affymetrix GeneChip Human Mapping 50K Xba Array.	Missing Rate < 10%/PCA:PASS	Missing Rate/PCA
712	TH-MO	19	Thailand	SoutheastAsia	SoutheastAsia	Homo Sapiens	18.5	98.9	The Mon are an ethnic group from Burma (Myanmar) living mostly in Mon State, Bago Region, the Irrawaddy Delta and along the southern border of Thailand and Burma.	PASNP	Mon in Thailand	NULL	Affymetrix GeneChip Human Mapping 50K Xba Array.	Missing Rate < 10%/PCA:PASS	Missing Rate/PCA
713	TH-PL	18	Thailand	SoutheastAsia	SoutheastAsia	Homo Sapiens	19.9	99.2	The Palong are a Mon_Khmer ethnic minority found in Shan State of Burma, Yunnan Province of China and Northern Thailand.	PASNP	Palong in Thailand	NULL	Affymetrix GeneChip Human Mapping 50K Xba Array.	Missing Rate < 10%/PCA:PASS	Missing Rate/PCA
714	TH-PP	18	Thailand	SoutheastAsia	SoutheastAsia	Homo Sapiens	20.4	99.9	Plang is a commune in Ou Ya Dav District in northeast Cambodia.	PASNP	Plang in Thailand	NULL	Affymetrix GeneChip Human Mapping 50K Xba Array.	Missing Rate < 10%/PCA:PASS	Missing Rate/PCA
715	TH-TK	18	Thailand	SoutheastAsia	SoutheastAsia	Homo Sapiens	18.6	98.9	Tai Kern in Thailand	PASNP	Tai Kern in Thailand	NULL	Affymetrix GeneChip Human Mapping 50K Xba Array.	Missing Rate < 10%/PCA:PASS	Missing Rate/PCA
716	TH-TL	20	Thailand	SoutheastAsia	SoutheastAsia	Homo Sapiens	19.2	100.9	Tai Lue is a Tai language of the Lu people, spoken by about 700,000 people in Southeast Asia.	PASNP	Tai Lue in Thailand	NULL	Affymetrix GeneChip Human Mapping 50K Xba Array.	Missing Rate < 10%/PCA:PASS	Missing Rate/PCA
717	TH-TN	17	Thailand	SoutheastAsia	SoutheastAsia	Homo Sapiens	19.1	100.9	H'Tin in Thailand	PASNP	H'Tin in Thailand	NULL	Affymetrix GeneChip Human Mapping 50K Xba Array.	Missing Rate < 10%/PCA:PASS	Missing Rate/PCA
718	TH-TU	20	Thailand	SoutheastAsia	SoutheastAsia	Homo Sapiens	19	99	Tai Yuan are the majority population of eight provinces in northern Thailand, principally in the area of the former kingdom of Lanna.	PASNP	Tai Yuan in Tailand	NULL	Affymetrix GeneChip Human Mapping 50K Xba Array.	Missing Rate < 10%/PCA:PASS	Missing Rate/PCA
719	TH-TY	18	Thailand	SoutheastAsia	SoutheastAsia	Homo Sapiens	18.4	98.9	Tai Yong in Tailand	PASNP	Tai Yong in Tailand	NULL	Affymetrix GeneChip Human Mapping 50K Xba Array.	Missing Rate < 10%/PCA:PASS	Missing Rate/PCA
720	TH-YA	19	Thailand	SoutheastAsia	SoutheastAsia	Homo Sapiens	20	100.2	The Yao people is a government classification for various minorities in China and Vietnam.	PASNP	Yao in Thailand	NULL	Affymetrix GeneChip Human Mapping 50K Xba Array.	Missing Rate < 10%/PCA:PASS	Missing Rate/PCA
721	TW-HA	48	China	EastAsia	EastAsia	Homo Sapiens	25	121.5	Han Chinese in Taiwan, China	PASNP	Han Chinese in Taiwan, China	NULL	Affymetrix GeneChip Human Mapping 50K Xba Array.	Missing Rate < 10%/PCA:PASS	Missing Rate/PCA
722	TW-HB	32	China	EastAsia	EastAsia	Homo Sapiens	25	121.5	Han Chinese in Taiwan, China	PASNP	Han Chinese in Taiwan, China	NULL	Affymetrix GeneChip Human Mapping 50K Xba Array.	Missing Rate < 10%/PCA:PASS	Missing Rate/PCA
723	Abkhasian	2	Abkhazia	WestEurasia	WestEurasia	Homo Sapiens	43.003	41.015	Abkhasian	SGDP	Abkhasian	NULL	Illumina Ltd	PASS	phred-scaled of quality (QUAL) in VCF
724	Adygei	2	Russia(Caucasus)	WestEurasia	WestEurasia	Homo Sapiens	44	39	Adygei	SGDP	Adygei	NULL	Illumina Ltd	PASS	phred-scaled of quality (QUAL) in VCF
725	Albanian	1	Albania	WestEurasia	WestEurasia	Homo Sapiens	41.3	19.8	Albanian	SGDP	Albanian	NULL	Illumina Ltd	PASS	phred-scaled of quality (QUAL) in VCF
726	Aleut	2	Russia	CentralAsiaSiberia	CentralAsiaSiberia	Homo Sapiens	55.18	166	Aleut	SGDP	Aleut	NULL	Illumina Ltd	PASS	phred-scaled of quality (QUAL) in VCF
727	Altaian	1	Russia	CentralAsiaSiberia	CentralAsiaSiberia	Homo Sapiens	50.84	85.654	Altaian	SGDP	Altaian	NULL	Illumina Ltd	PASS	phred-scaled of quality (QUAL) in VCF
728	Ami	2	Taiwan	EastAsia	EastAsia	Homo Sapiens	22.8431	121.185	Ami	SGDP	Ami	NULL	Illumina Ltd	PASS	phred-scaled of quality (QUAL) in VCF
729	Armenian	2	Armenia	WestEurasia	WestEurasia	Homo Sapiens	39.815	46.752	Armenian	SGDP	Armenian	NULL	Illumina Ltd	PASS	phred-scaled of quality (QUAL) in VCF
730	Atayal	1	Taiwan	EastAsia	EastAsia	Homo Sapiens	24.6117	121.296	Atayal	SGDP	Atayal	NULL	Illumina Ltd	PASS	phred-scaled of quality (QUAL) in VCF
731	Australian	2	Australia	Oceania	Oceania	Homo Sapiens	-13	143	Australian	SGDP	Australian	NULL	Illumina Ltd	PASS	phred-scaled of quality (QUAL) in VCF
732	Balochi	2	Pakistan	SouthAsia	SouthAsia	Homo Sapiens	30.5	66.5	Balochi	SGDP	Balochi	NULL	Illumina Ltd	PASS	phred-scaled of quality (QUAL) in VCF
733	BantuHerero	2	BotswanaOrNamibia	Africa	Africa	Homo Sapiens	-22	19	BantuHerero	SGDP	BantuHerero	NULL	Illumina Ltd	PASS	phred-scaled of quality (QUAL) in VCF
734	BantuKenya	2	Kenya	Africa	Africa	Homo Sapiens	-3	37	BantuKenya	SGDP	BantuKenya	NULL	Illumina Ltd	PASS	phred-scaled of quality (QUAL) in VCF
735	BantuTswana	2	BotswanaOrNamibia	Africa	Africa	Homo Sapiens	-28	24	BantuTswana	SGDP	BantuTswana	NULL	Illumina Ltd	PASS	phred-scaled of quality (QUAL) in VCF
736	Basque	2	France	WestEurasia	WestEurasia	Homo Sapiens	43	0	Basque	SGDP	Basque	NULL	Illumina Ltd	PASS	phred-scaled of quality (QUAL) in VCF
737	BedouinB	2	Israel(Negev)	WestEurasia	WestEurasia	Homo Sapiens	31	35	BedouinB	SGDP	BedouinB	NULL	Illumina Ltd	PASS	phred-scaled of quality (QUAL) in VCF
738	Bengali	2	Bangladesh	SouthAsia	SouthAsia	Homo Sapiens	23.7	90.4	Bengali	SGDP	Bengali	NULL	Illumina Ltd	PASS	phred-scaled of quality (QUAL) in VCF
739	Bergamo	2	Italy(Bergamo)	WestEurasia	WestEurasia	Homo Sapiens	46	10	Bergamo	SGDP	Bergamo	NULL	Illumina Ltd	PASS	phred-scaled of quality (QUAL) in VCF
740	Biaka	2	Central African Republic	Africa	Africa	Homo Sapiens	4	17	Biaka	SGDP	Biaka	NULL	Illumina Ltd	PASS	phred-scaled of quality (QUAL) in VCF
741	Bougainville	2	PapuaNewGuinea	Oceania	Oceania	Homo Sapiens	-6	155	Bougainville	SGDP	Bougainville	NULL	Illumina Ltd	PASS	phred-scaled of quality (QUAL) in VCF
742	Brahmin	2	India	SouthAsia	SouthAsia	Homo Sapiens	17.7	83.3	Brahmin	SGDP	Brahmin	NULL	Illumina Ltd	PASS	phred-scaled of quality (QUAL) in VCF
743	Brahui	2	Pakistan	SouthAsia	SouthAsia	Homo Sapiens	30.5	66.5	Brahui	SGDP	Brahui	NULL	Illumina Ltd	PASS	phred-scaled of quality (QUAL) in VCF
744	Bulgarian	2	Bulgaria	WestEurasia	WestEurasia	Homo Sapiens	42.163	24.741	Bulgarian	SGDP	Bulgarian	NULL	Illumina Ltd	PASS	phred-scaled of quality (QUAL) in VCF
745	Burmese	2	Myanmar	EastAsia	EastAsia	Homo Sapiens	17	96.7	Burmese	SGDP	Burmese	NULL	Illumina Ltd	PASS	phred-scaled of quality (QUAL) in VCF
746	Burusho	2	Pakistan	SouthAsia	SouthAsia	Homo Sapiens	36.5	74	Burusho	SGDP	Burusho	NULL	Illumina Ltd	PASS	phred-scaled of quality (QUAL) in VCF
747	Cambodian	2	Cambodia	EastAsia	EastAsia	Homo Sapiens	12	105	Cambodian	SGDP	Cambodian	NULL	Illumina Ltd	PASS	phred-scaled of quality (QUAL) in VCF
748	Chane	1	Argentina	America	America	Homo Sapiens	-22.53	-63.82	Chane	SGDP	Chane	NULL	Illumina Ltd	PASS	phred-scaled of quality (QUAL) in VCF
749	Chechen	1	Russia	WestEurasia	WestEurasia	Homo Sapiens	43.333	45.65	Chechen	SGDP	Chechen	NULL	Illumina Ltd	PASS	phred-scaled of quality (QUAL) in VCF
750	Chukchi	1	Russia	CentralAsiaSiberia	CentralAsiaSiberia	Homo Sapiens	69	169	Chukchi	SGDP	Chukchi	NULL	Illumina Ltd	PASS	phred-scaled of quality (QUAL) in VCF
751	Crete	2	Greece	WestEurasia	WestEurasia	Homo Sapiens	24.54	35.12	Crete	SGDP	Crete	NULL	Illumina Ltd	PASS	phred-scaled of quality (QUAL) in VCF
752	Czech	1	Czechoslovia(pre1989)	WestEurasia	WestEurasia	Homo Sapiens	50.1	14.4	Czech	SGDP	Czech	NULL	Illumina Ltd	PASS	phred-scaled of quality (QUAL) in VCF
753	Dai	4	China	EastAsia	EastAsia	Homo Sapiens	21	100	Dai	SGDP	Dai	NULL	Illumina Ltd	PASS	phred-scaled of quality (QUAL) in VCF
754	Daur	1	China	EastAsia	EastAsia	Homo Sapiens	48.5	124	Daur	SGDP	Daur	NULL	Illumina Ltd	PASS	phred-scaled of quality (QUAL) in VCF
755	Dinka	3	Sudan	Africa	Africa	Homo Sapiens	8.78333	27.4	Dinka	SGDP	Dinka	NULL	Illumina Ltd	PASS	phred-scaled of quality (QUAL) in VCF
756	Druze	2	Israel(Carmel)	WestEurasia	WestEurasia	Homo Sapiens	32	35	Druze	SGDP	Druze	NULL	Illumina Ltd	PASS	phred-scaled of quality (QUAL) in VCF
757	Dusun	2	Brunei	Oceania	Oceania	Homo Sapiens	4.7	114.7	Dusun	SGDP	Dusun	NULL	Illumina Ltd	PASS	phred-scaled of quality (QUAL) in VCF
758	English	2	England	WestEurasia	WestEurasia	Homo Sapiens	51.2	0.7	English	SGDP	English	NULL	Illumina Ltd	PASS	phred-scaled of quality (QUAL) in VCF
759	Esan	2	Nigeria	Africa	Africa	Homo Sapiens	6.5	6	Esan	SGDP	Esan	NULL	Illumina Ltd	PASS	phred-scaled of quality (QUAL) in VCF
760	Eskimo_Chaplin	1	Russia	CentralAsiaSiberia	CentralAsiaSiberia	Homo Sapiens	64.48	172.86	Eskimo_Chaplin	SGDP	Eskimo_Chaplin	NULL	Illumina Ltd	PASS	phred-scaled of quality (QUAL) in VCF
761	Eskimo_Naukan	2	Russia	CentralAsiaSiberia	CentralAsiaSiberia	Homo Sapiens	66.02	169.71	Eskimo_Naukan	SGDP	Eskimo_Naukan	NULL	Illumina Ltd	PASS	phred-scaled of quality (QUAL) in VCF
762	Eskimo_Sireniki	2	Russia	CentralAsiaSiberia	CentralAsiaSiberia	Homo Sapiens	64.4	173.9	Eskimo_Sireniki	SGDP	Eskimo_Sireniki	NULL	Illumina Ltd	PASS	phred-scaled of quality (QUAL) in VCF
763	Estonian	2	Estonia	WestEurasia	WestEurasia	Homo Sapiens	58.386	24.502	Estonian	SGDP	Estonian	NULL	Illumina Ltd	PASS	phred-scaled of quality (QUAL) in VCF
764	Even	3	Russia	CentralAsiaSiberia	CentralAsiaSiberia	Homo Sapiens	57.53	135.88	Even	SGDP	Even	NULL	Illumina Ltd	PASS	phred-scaled of quality (QUAL) in VCF
765	Finnish	3	Finland	WestEurasia	WestEurasia	Homo Sapiens	60.2	24.9	Finnish	SGDP	Finnish	NULL	Illumina Ltd	PASS	phred-scaled of quality (QUAL) in VCF
766	French	3	France	WestEurasia	WestEurasia	Homo Sapiens	46	2	French	SGDP	French	NULL	Illumina Ltd	PASS	phred-scaled of quality (QUAL) in VCF
767	Gambian	2	Gambia	Africa	Africa	Homo Sapiens	13.4	16.7	Gambian	SGDP	Gambian	NULL	Illumina Ltd	PASS	phred-scaled of quality (QUAL) in VCF
768	Georgian	2	Georgia	WestEurasia	WestEurasia	Homo Sapiens	42.5	41.85	Georgian	SGDP	Georgian	NULL	Illumina Ltd	PASS	phred-scaled of quality (QUAL) in VCF
769	Greek	2	Greece	WestEurasia	WestEurasia	Homo Sapiens	38	23.7	Greek	SGDP	Greek	NULL	Illumina Ltd	PASS	phred-scaled of quality (QUAL) in VCF
770	Han	3	China	EastAsia	EastAsia	Homo Sapiens	32.2657	114	Han	SGDP	Han	NULL	Illumina Ltd	PASS	phred-scaled of quality (QUAL) in VCF
771	Hawaiian	1	USA	Oceania	Oceania	Homo Sapiens	21.3	-157.8	Hawaiian	SGDP	Hawaiian	NULL	Illumina Ltd	PASS	phred-scaled of quality (QUAL) in VCF
772	Hazara	2	Pakistan	SouthAsia	SouthAsia	Homo Sapiens	33.5	70	Hazara	SGDP	Hazara	NULL	Illumina Ltd	PASS	phred-scaled of quality (QUAL) in VCF
773	Hezhen	2	China	EastAsia	EastAsia	Homo Sapiens	47.5	133.5	Hezhen	SGDP	Hezhen	NULL	Illumina Ltd	PASS	phred-scaled of quality (QUAL) in VCF
774	Hungarian	2	Hungary	WestEurasia	WestEurasia	Homo Sapiens	47.5	19.1	Hungarian	SGDP	Hungarian	NULL	Illumina Ltd	PASS	phred-scaled of quality (QUAL) in VCF
775	Icelandic	2	Iceland	WestEurasia	WestEurasia	Homo Sapiens	64.1	-21.9	Icelandic	SGDP	Icelandic	NULL	Illumina Ltd	PASS	phred-scaled of quality (QUAL) in VCF
776	Igorot	2	Philippines	Oceania	Oceania	Homo Sapiens	17.1	121	Igorot	SGDP	Igorot	NULL	Illumina Ltd	PASS	phred-scaled of quality (QUAL) in VCF
777	Iranian	2	Iran	WestEurasia	WestEurasia	Homo Sapiens	35.586	51.46	Iranian	SGDP	Iranian	NULL	Illumina Ltd	PASS	phred-scaled of quality (QUAL) in VCF
778	Iraqi_Jew	2	Iraq	WestEurasia	WestEurasia	Homo Sapiens	33.3	44.4	Iraqi_Jew	SGDP	Iraqi_Jew	NULL	Illumina Ltd	PASS	phred-scaled of quality (QUAL) in VCF
779	Irula	2	India	SouthAsia	SouthAsia	Homo Sapiens	13.5	80	Irula	SGDP	Irula	NULL	Illumina Ltd	PASS	phred-scaled of quality (QUAL) in VCF
780	Itelman	1	Russia	CentralAsiaSiberia	CentralAsiaSiberia	Homo Sapiens	57	157	Itelman	SGDP	Itelman	NULL	Illumina Ltd	PASS	phred-scaled of quality (QUAL) in VCF
781	Japanese	3	Japan	EastAsia	EastAsia	Homo Sapiens	37.85	139	Japanese	SGDP	Japanese	NULL	Illumina Ltd	PASS	phred-scaled of quality (QUAL) in VCF
782	Jordanian	3	Jordan	WestEurasia	WestEurasia	Homo Sapiens	32.055	35.914	Jordanian	SGDP	Jordanian	NULL	Illumina Ltd	PASS	phred-scaled of quality (QUAL) in VCF
783	Ju_hoan_North	4	Namibia	Africa	Africa	Homo Sapiens	-18.9373	21.4524	Ju_hoan_North	SGDP	Ju_hoan_North	NULL	Illumina Ltd	PASS	phred-scaled of quality (QUAL) in VCF
784	Kalash	2	Pakistan	SouthAsia	SouthAsia	Homo Sapiens	36	71.5	Kalash	SGDP	Kalash	NULL	Illumina Ltd	PASS	phred-scaled of quality (QUAL) in VCF
785	Kapu	2	India	SouthAsia	SouthAsia	Homo Sapiens	17.7	83.3	Kapu	SGDP	Kapu	NULL	Illumina Ltd	PASS	phred-scaled of quality (QUAL) in VCF
786	Karitiana	3	Brazil	America	America	Homo Sapiens	-10	-63	Karitiana	SGDP	Karitiana	NULL	Illumina Ltd	PASS	phred-scaled of quality (QUAL) in VCF
787	Khomani_San	2	SouthAfrica	Africa	Africa	Homo Sapiens	-27	20.8	Khomani_San	SGDP	Khomani_San	NULL	Illumina Ltd	PASS	phred-scaled of quality (QUAL) in VCF
788	Khonda_Dora	1	India	SouthAsia	SouthAsia	Homo Sapiens	18.3	82.9	Khonda_Dora	SGDP	Khonda_Dora	NULL	Illumina Ltd	PASS	phred-scaled of quality (QUAL) in VCF
789	Kinh	2	Vietnam	EastAsia	EastAsia	Homo Sapiens	21	105.9	Kinh	SGDP	Kinh	NULL	Illumina Ltd	PASS	phred-scaled of quality (QUAL) in VCF
790	Korean	2	Korea	EastAsia	EastAsia	Homo Sapiens	37.6	127	Korean	SGDP	Korean	NULL	Illumina Ltd	PASS	phred-scaled of quality (QUAL) in VCF
791	Kusunda	2	Nepal	SouthAsia	SouthAsia	Homo Sapiens	28.0725	82.4878	Kusunda	SGDP	Kusunda	NULL	Illumina Ltd	PASS	phred-scaled of quality (QUAL) in VCF
792	Kyrgyz	2	Kyrgyzystan	CentralAsiaSiberia	CentralAsiaSiberia	Homo Sapiens	42.9	74.6	Kyrgyz	SGDP	Kyrgyz	NULL	Illumina Ltd	PASS	phred-scaled of quality (QUAL) in VCF
793	Lahu	2	China	EastAsia	EastAsia	Homo Sapiens	22	100	Lahu	SGDP	Lahu	NULL	Illumina Ltd	PASS	phred-scaled of quality (QUAL) in VCF
794	Lezgin	2	Russia	WestEurasia	WestEurasia	Homo Sapiens	42.117	48.183	Lezgin	SGDP	Lezgin	NULL	Illumina Ltd	PASS	phred-scaled of quality (QUAL) in VCF
795	Luhya	2	Kenya	Africa	Africa	Homo Sapiens	1.3	36.8	Luhya	SGDP	Luhya	NULL	Illumina Ltd	PASS	phred-scaled of quality (QUAL) in VCF
796	Luo	2	Kenya	Africa	Africa	Homo Sapiens	-0.1	34.3	Luo	SGDP	Luo	NULL	Illumina Ltd	PASS	phred-scaled of quality (QUAL) in VCF
797	Madiga	2	India	SouthAsia	SouthAsia	Homo Sapiens	17.7	83.3	Madiga	SGDP	Madiga	NULL	Illumina Ltd	PASS	phred-scaled of quality (QUAL) in VCF
798	Makrani	2	Pakistan	SouthAsia	SouthAsia	Homo Sapiens	26	64	Makrani	SGDP	Makrani	NULL	Illumina Ltd	PASS	phred-scaled of quality (QUAL) in VCF
799	Mala	2	India	SouthAsia	SouthAsia	Homo Sapiens	17.7	83.3	Mala	SGDP	Mala	NULL	Illumina Ltd	PASS	phred-scaled of quality (QUAL) in VCF
800	Mandenka	3	Senegal	Africa	Africa	Homo Sapiens	12	-12	Mandenka	SGDP	Mandenka	NULL	Illumina Ltd	PASS	phred-scaled of quality (QUAL) in VCF
801	Mansi	2	Russia	CentralAsiaSiberia	CentralAsiaSiberia	Homo Sapiens	63.8	61.45	Mansi	SGDP	Mansi	NULL	Illumina Ltd	PASS	phred-scaled of quality (QUAL) in VCF
802	Maori	1	New Zealand	Oceania	Oceania	Homo Sapiens	-41.3	174.5	Maori	SGDP	Maori	NULL	Illumina Ltd	PASS	phred-scaled of quality (QUAL) in VCF
803	Masai	2	Kenya	Africa	Africa	Homo Sapiens	-1.5	35.2	Masai	SGDP	Masai	NULL	Illumina Ltd	PASS	phred-scaled of quality (QUAL) in VCF
804	Mayan	2	Mexico	America	America	Homo Sapiens	19	-91	Mayan	SGDP	Mayan	NULL	Illumina Ltd	PASS	phred-scaled of quality (QUAL) in VCF
805	Mbuti	4	Congo	Africa	Africa	Homo Sapiens	1	29	Mbuti	SGDP	Mbuti	NULL	Illumina Ltd	PASS	phred-scaled of quality (QUAL) in VCF
806	Mende	2	SierraLeone	Africa	Africa	Homo Sapiens	8.5	-13.2	Mende	SGDP	Mende	NULL	Illumina Ltd	PASS	phred-scaled of quality (QUAL) in VCF
807	Miao	2	China	EastAsia	EastAsia	Homo Sapiens	28	109	Miao	SGDP	Miao	NULL	Illumina Ltd	PASS	phred-scaled of quality (QUAL) in VCF
808	Mixe	3	Mexico	America	America	Homo Sapiens	16.95	-96.58	Mixe	SGDP	Mixe	NULL	Illumina Ltd	PASS	phred-scaled of quality (QUAL) in VCF
809	Mixtec	2	Mexico	America	America	Homo Sapiens	17	-97	Mixtec	SGDP	Mixtec	NULL	Illumina Ltd	PASS	phred-scaled of quality (QUAL) in VCF
810	Mongola	2	China	CentralAsiaSiberia	CentralAsiaSiberia	Homo Sapiens	45	111	Mongola	SGDP	Mongola	NULL	Illumina Ltd	PASS	phred-scaled of quality (QUAL) in VCF
811	Mozabite	2	Algeria	Africa	Africa	Homo Sapiens	32	3	Mozabite	SGDP	Mozabite	NULL	Illumina Ltd	PASS	phred-scaled of quality (QUAL) in VCF
812	Naxi	3	China	EastAsia	EastAsia	Homo Sapiens	26	100	Naxi	SGDP	Naxi	NULL	Illumina Ltd	PASS	phred-scaled of quality (QUAL) in VCF
813	North_Ossetian	2	Russia	WestEurasia	WestEurasia	Homo Sapiens	43.017	44.65	North_Ossetian	SGDP	North_Ossetian	NULL	Illumina Ltd	PASS	phred-scaled of quality (QUAL) in VCF
814	Norwegian	1	Norway	WestEurasia	WestEurasia	Homo Sapiens	10.41	59.56	Norwegian	SGDP	Norwegian	NULL	Illumina Ltd	PASS	phred-scaled of quality (QUAL) in VCF
815	Orcadian	2	OrkneyIslands	WestEurasia	WestEurasia	Homo Sapiens	59	-3	Orcadian	SGDP	Orcadian	NULL	Illumina Ltd	PASS	phred-scaled of quality (QUAL) in VCF
816	Oroqen	2	China	EastAsia	EastAsia	Homo Sapiens	50.4	126.5	Oroqen	SGDP	Oroqen	NULL	Illumina Ltd	PASS	phred-scaled of quality (QUAL) in VCF
817	Pathan	2	Pakistan	SouthAsia	SouthAsia	Homo Sapiens	33.5	70.5	Pathan	SGDP	Pathan	NULL	Illumina Ltd	PASS	phred-scaled of quality (QUAL) in VCF
818	Piapoco	2	Colombia	America	America	Homo Sapiens	3	-68	Piapoco	SGDP	Piapoco	NULL	Illumina Ltd	PASS	phred-scaled of quality (QUAL) in VCF
819	Pima	2	Mexico	America	America	Homo Sapiens	29	-108	Pima	SGDP	Pima	NULL	Illumina Ltd	PASS	phred-scaled of quality (QUAL) in VCF
820	Polish	1	Poland	WestEurasia	WestEurasia	Homo Sapiens	52.2	21	Polish	SGDP	Polish	NULL	Illumina Ltd	PASS	phred-scaled of quality (QUAL) in VCF
821	Punjabi	4	Pakistan	SouthAsia	SouthAsia	Homo Sapiens	31.5	74.3	Punjabi	SGDP	Punjabi	NULL	Illumina Ltd	PASS	phred-scaled of quality (QUAL) in VCF
822	Quechua	3	Peru	America	America	Homo Sapiens	-13.5	-72	Quechua	SGDP	Quechua	NULL	Illumina Ltd	PASS	phred-scaled of quality (QUAL) in VCF
823	Relli	2	India	SouthAsia	SouthAsia	Homo Sapiens	17.7	83.3	Relli	SGDP	Relli	NULL	Illumina Ltd	PASS	phred-scaled of quality (QUAL) in VCF
824	Russian	2	Russia	WestEurasia	WestEurasia	Homo Sapiens	61	40	Russian	SGDP	Russian	NULL	Illumina Ltd	PASS	phred-scaled of quality (QUAL) in VCF
825	Saami	2	Finland	WestEurasia	WestEurasia	Homo Sapiens	68.9	27	Saami	SGDP	Saami	NULL	Illumina Ltd	PASS	phred-scaled of quality (QUAL) in VCF
826	Saharawi	2	Western Sahara (Morocco)	Africa	Africa	Homo Sapiens	27.3	-8.9	Saharawi	SGDP	Saharawi	NULL	Illumina Ltd	PASS	phred-scaled of quality (QUAL) in VCF
827	Samaritan	1	Israel	WestEurasia	WestEurasia	Homo Sapiens	32.203	35.27	Samaritan	SGDP	Samaritan	NULL	Illumina Ltd	PASS	phred-scaled of quality (QUAL) in VCF
828	Sardinian	3	Italy	WestEurasia	WestEurasia	Homo Sapiens	40	9	Sardinian	SGDP	Sardinian	NULL	Illumina Ltd	PASS	phred-scaled of quality (QUAL) in VCF
829	She	2	China	EastAsia	EastAsia	Homo Sapiens	27	119	She	SGDP	She	NULL	Illumina Ltd	PASS	phred-scaled of quality (QUAL) in VCF
830	Sindhi	2	Pakistan	SouthAsia	SouthAsia	Homo Sapiens	25.5	69	Sindhi	SGDP	Sindhi	NULL	Illumina Ltd	PASS	phred-scaled of quality (QUAL) in VCF
831	Somali	1	Kenya	Africa	Africa	Homo Sapiens	5.6	48.3	Somali	SGDP	Somali	NULL	Illumina Ltd	PASS	phred-scaled of quality (QUAL) in VCF
832	Spanish	2	Spain	WestEurasia	WestEurasia	Homo Sapiens	39.9	-4	Spanish	SGDP	Spanish	NULL	Illumina Ltd	PASS	phred-scaled of quality (QUAL) in VCF
833	Surui	2	Brazil	America	America	Homo Sapiens	-11	-62	Surui	SGDP	Surui	NULL	Illumina Ltd	PASS	phred-scaled of quality (QUAL) in VCF
834	Tajik	2	Tajikistan	WestEurasia	WestEurasia	Homo Sapiens	37.508	71.568	Tajik	SGDP	Tajik	NULL	Illumina Ltd	PASS	phred-scaled of quality (QUAL) in VCF
835	Thai	2	Thailand	EastAsia	EastAsia	Homo Sapiens	13.8	100.5	Thai	SGDP	Thai	NULL	Illumina Ltd	PASS	phred-scaled of quality (QUAL) in VCF
836	Tlingit	2	Russia	CentralAsiaSiberia	CentralAsiaSiberia	Homo Sapiens	53	158.65	Tlingit	SGDP	Tlingit	NULL	Illumina Ltd	PASS	phred-scaled of quality (QUAL) in VCF
837	Tubalar	2	Russia	CentralAsiaSiberia	CentralAsiaSiberia	Homo Sapiens	51.1333	87	Tubalar	SGDP	Tubalar	NULL	Illumina Ltd	PASS	phred-scaled of quality (QUAL) in VCF
838	Tujia	2	China	EastAsia	EastAsia	Homo Sapiens	29	109	Tujia	SGDP	Tujia	NULL	Illumina Ltd	PASS	phred-scaled of quality (QUAL) in VCF
839	Turkish	2	Turkey	WestEurasia	WestEurasia	Homo Sapiens	38.7	35.5	Turkish	SGDP	Turkish	NULL	Illumina Ltd	PASS	phred-scaled of quality (QUAL) in VCF
840	Tuscan	2	Italy(Tuscany)	WestEurasia	WestEurasia	Homo Sapiens	43	11	Tuscan	SGDP	Tuscan	NULL	Illumina Ltd	PASS	phred-scaled of quality (QUAL) in VCF
841	Tu	2	China	EastAsia	EastAsia	Homo Sapiens	36	101	Tu	SGDP	Tu	NULL	Illumina Ltd	PASS	phred-scaled of quality (QUAL) in VCF
842	Ulchi	2	Russia	CentralAsiaSiberia	CentralAsiaSiberia	Homo Sapiens	52.43	140.42	Ulchi	SGDP	Ulchi	NULL	Illumina Ltd	PASS	phred-scaled of quality (QUAL) in VCF
843	Uygur	2	China	EastAsia	EastAsia	Homo Sapiens	44	81	Uygur	SGDP	Uygur	NULL	Illumina Ltd	PASS	phred-scaled of quality (QUAL) in VCF
844	Xibo	2	China	EastAsia	EastAsia	Homo Sapiens	43.5	81.5	Xibo	SGDP	Xibo	NULL	Illumina Ltd	PASS	phred-scaled of quality (QUAL) in VCF
845	Yadava	2	India	SouthAsia	SouthAsia	Homo Sapiens	17.7	83.3	Yadava	SGDP	Yadava	NULL	Illumina Ltd	PASS	phred-scaled of quality (QUAL) in VCF
846	Yakut	2	Russia	CentralAsiaSiberia	CentralAsiaSiberia	Homo Sapiens	63	129.5	Yakut	SGDP	Yakut	NULL	Illumina Ltd	PASS	phred-scaled of quality (QUAL) in VCF
847	Yemenite_Jew	2	Yemen	WestEurasia	WestEurasia	Homo Sapiens	15.4	44.2	Yemenite_Jew	SGDP	Yemenite_Jew	NULL	Illumina Ltd	PASS	phred-scaled of quality (QUAL) in VCF
848	Yi	2	China	EastAsia	EastAsia	Homo Sapiens	28	103	Yi	SGDP	Yi	NULL	Illumina Ltd	PASS	phred-scaled of quality (QUAL) in VCF
849	Yoruba	3	Nigeria	Africa	Africa	Homo Sapiens	7.4	3.9	Yoruba	SGDP	Yoruba	NULL	Illumina Ltd	PASS	phred-scaled of quality (QUAL) in VCF
850	Zapotec	2	Mexico	America	America	Homo Sapiens	16.5	-97.2	Zapotec	SGDP	Zapotec	NULL	Illumina Ltd	PASS	phred-scaled of quality (QUAL) in VCF
851	SSIP	36	Singapore	SouthAsia	SouthAsia	Homo Sapiens	1.35	103.7	Indians in Singapore	SGVP	Indians in Singapore	NULL	Illumina Ltd	PASS	phred-scaled of quality (QUAL) in VCF
852	SSM	96	Singapore	SoutheastAsia	SoutheastAsia	Homo Sapiens	1.29	103.81	Malaysians in Singapore	SGVP	Malaysians in Singapore	NULL	Illumina Ltd	PASS	phred-scaled of quality (QUAL) in VCF
853	AltaiNea	1	Russia	CentralAsiaSiberia	CentralAsiaSiberia	Neanderthal	50.38	87.18	The complete genome sequence of a Neanderthal from the Altai Mountains.	AltaiNea	The complete genome sequence of a Neanderthal from the Altai Mountains.	1	Illumina HiSeq 250	PASS	phred-scaled of quality (QUAL) in VCF
854	DenisovaPinky	1	Russia	CentralAsiaSiberia	CentralAsiaSiberia	Denisovan	51.23	84.4	The genome sequence of a Denisovan individual was generated from a small fragment of a finger bone discovered in Denisova Cave in southern Siberia in 2008.	DenisovaPinky	A High Coverage Denisovan Genome	2	Illumina?s Genome Analyzer IIx	PASS	phred-scaled of quality (QUAL) in VCF
855	Ust_Ishim	1	Russia	CentralAsiaSiberia	CentralAsiaSiberia	Ancient Human	57.41	71.1	The Ust'-Ishim man, an ancient skeleton dated to 45,000 years before present, was discovered on the bank of the Irtysh River in Ust-Ishimsky District.	Ust_Ishim	The Ust'-Ishim man, an ancient skeleton dated to 45,000 years before present, was discovered on the bank of the Irtysh River in Ust-Ishimsky District.	3	?Illumina HiSeq platform	PASS	phred-scaled of quality (QUAL) in VCF
856	Armenia_0AD-999AD	4	Armenia	Armenia	WestEurasia	Ancient anatomically modern humans (AAMH)	39.2	46.4	Ancient anatomically modern humans (AAMH) collected from Armenia. Collection sites: Kapan;Norabak;Noratus. Time: 0AD-999AD	AAMH	Ancient anatomically modern humans (AAMH) collected from Armenia. Collection sites: Kapan;Norabak;Noratus. Time: 0AD-999AD	4	?Illumina NextSeq500?/ Illumina HiSeq 4000 /Illumina HiSeq 2500/ Illumina MiSeq/	PASS	phred-scaled of quality (QUAL) in VCF
857	Armenia_1000AD-1999AD	1	Armenia	Armenia	WestEurasia	Ancient anatomically modern humans (AAMH)	40.15	45.25	Ancient anatomically modern humans (AAMH) collected from Armenia. Collection sites: Nerquin Getashen. Time: 1000AD-1999AD	AAMH	Ancient anatomically modern humans (AAMH) collected from Armenia. Collection sites: Nerquin Getashen. Time: 1000AD-1999AD	5	?Illumina NextSeq500?/ Illumina HiSeq 4000 /Illumina HiSeq 2500/ Illumina MiSeq/	PASS	phred-scaled of quality (QUAL) in VCF
858	Armenia_1000BC-1BC	3	Armenia	Armenia	WestEurasia	Ancient anatomically modern humans (AAMH)	40.15	45.86	Ancient anatomically modern humans (AAMH) collected from Armenia. Collection sites: Norabak;Nerquin Getashen. Time: 1000BC-1BC	AAMH	Ancient anatomically modern humans (AAMH) collected from Armenia. Collection sites: Norabak;Nerquin Getashen. Time: 1000BC-1BC	6	?Illumina NextSeq500?/ Illumina HiSeq 4000 /Illumina HiSeq 2500/ Illumina MiSeq/	PASS	phred-scaled of quality (QUAL) in VCF
859	Austria_4000BC-3001BC	8	Austria	Austria	WestEurasia	Ancient anatomically modern humans (AAMH)	48.6667	16.58	Ancient anatomically modern humans (AAMH) collected from Austria. Collection sites: Kleinhadersdorf Flur Marchleiten;Schletz. Time: 4000BC-3001BC	AAMH	Ancient anatomically modern humans (AAMH) collected from Austria. Collection sites: Kleinhadersdorf Flur Marchleiten;Schletz. Time: 4000BC-3001BC	7	?Illumina NextSeq500?/ Illumina HiSeq 4000 /Illumina HiSeq 2500/ Illumina MiSeq/	PASS	phred-scaled of quality (QUAL) in VCF
860	Bulgaria_0AD-999AD	1	Bulgaria	Bulgaria	WestEurasia	Ancient anatomically modern humans (AAMH)	43.1609	25.8834	Ancient anatomically modern humans (AAMH) collected from Bulgaria. Collection sites: Dzhulyunitsa. Time: 0AD-999AD	AAMH	Ancient anatomically modern humans (AAMH) collected from Bulgaria. Collection sites: Dzhulyunitsa. Time: 0AD-999AD	8	?Illumina NextSeq500?/ Illumina HiSeq 4000 /Illumina HiSeq 2500/ Illumina MiSeq/	PASS	phred-scaled of quality (QUAL) in VCF
861	Bulgaria_1000BC-1BC	1	Bulgaria	Bulgaria	WestEurasia	Ancient anatomically modern humans (AAMH)	42.4296	25.9984	Ancient anatomically modern humans (AAMH) collected from Bulgaria. Collection sites: Beli Breyag;Merichleri, Kairyaka necropolis. Time: 1000BC-1BC	AAMH	Ancient anatomically modern humans (AAMH) collected from Bulgaria. Collection sites: Beli Breyag;Merichleri, Kairyaka necropolis. Time: 1000BC-1BC	9	?Illumina NextSeq500?/ Illumina HiSeq 4000 /Illumina HiSeq 2500/ Illumina MiSeq/	PASS	phred-scaled of quality (QUAL) in VCF
862	Bulgaria_2000BC-1001BC	2	Bulgaria	Bulgaria	WestEurasia	Ancient anatomically modern humans (AAMH)	43.1609	25.8834	Ancient anatomically modern humans (AAMH) collected from Bulgaria. Collection sites: Dzhulyunitsa;Merichleri, Kairyaka necropolis;Sabrano;Mednikarovo. Time: 2000BC-1001BC	AAMH	Ancient anatomically modern humans (AAMH) collected from Bulgaria. Collection sites: Dzhulyunitsa;Merichleri, Kairyaka necropolis;Sabrano;Mednikarovo. Time: 2000BC-1001BC	10	?Illumina NextSeq500?/ Illumina HiSeq 4000 /Illumina HiSeq 2500/ Illumina MiSeq/	PASS	phred-scaled of quality (QUAL) in VCF
863	Bulgaria_3000BC-2001BC	3	Bulgaria	Bulgaria	WestEurasia	Ancient anatomically modern humans (AAMH)	43.1609	25.9834	Ancient anatomically modern humans (AAMH) collected from Bulgaria. Collection sites: Dzhulyunitsa;Smyadovo. Time: 3000BC-2001BC	AAMH	Ancient anatomically modern humans (AAMH) collected from Bulgaria. Collection sites: Dzhulyunitsa;Smyadovo. Time: 3000BC-2001BC	11	?Illumina NextSeq500?/ Illumina HiSeq 4000 /Illumina HiSeq 2500/ Illumina MiSeq/	PASS	phred-scaled of quality (QUAL) in VCF
864	Bulgaria_4000BC-3001BC	13	Bulgaria	Bulgaria	WestEurasia	Ancient anatomically modern humans (AAMH)	43.2609	25.8834	Ancient anatomically modern humans (AAMH) collected from Bulgaria. Collection sites: Dzhulyunitsa;Ivanovo;Smyadovo;Sushina;Yunatsite;Varna. Time: 4000BC-3001BC	AAMH	Ancient anatomically modern humans (AAMH) collected from Bulgaria. Collection sites: Dzhulyunitsa;Ivanovo;Smyadovo;Sushina;Yunatsite;Varna. Time: 4000BC-3001BC	12	?Illumina NextSeq500?/ Illumina HiSeq 4000 /Illumina HiSeq 2500/ Illumina MiSeq/	PASS	phred-scaled of quality (QUAL) in VCF
865	Bulgaria_5000BC-4001BC	18	Bulgaria	Bulgaria	WestEurasia	Ancient anatomically modern humans (AAMH)	43.1609	25.8834	Ancient anatomically modern humans (AAMH) collected from Bulgaria. Collection sites: Dzhulyunitsa;Ohoden;Samovodene;Yabalkovo;Malak Preslavets;Krepost. Time: 5000BC-4001BC	AAMH	Ancient anatomically modern humans (AAMH) collected from Bulgaria. Collection sites: Dzhulyunitsa;Ohoden;Samovodene;Yabalkovo;Malak Preslavets;Krepost. Time: 5000BC-4001BC	13	?Illumina NextSeq500?/ Illumina HiSeq 4000 /Illumina HiSeq 2500/ Illumina MiSeq/	PASS	phred-scaled of quality (QUAL) in VCF
866	Croatia_0AD-999AD	1	Croatia	Croatia	WestEurasia	Ancient anatomically modern humans (AAMH)	43.894	15.977	Ancient anatomically modern humans (AAMH) collected from Croatia. Collection sites: Jazinka Cave. Time: 0AD-999AD	AAMH	Ancient anatomically modern humans (AAMH) collected from Croatia. Collection sites: Jazinka Cave. Time: 0AD-999AD	14	?Illumina NextSeq500?/ Illumina HiSeq 4000 /Illumina HiSeq 2500/ Illumina MiSeq/	PASS	phred-scaled of quality (QUAL) in VCF
867	Croatia_1000BC-1BC	2	Croatia	Croatia	WestEurasia	Ancient anatomically modern humans (AAMH)	43.194	17.344	Ancient anatomically modern humans (AAMH) collected from Croatia. Collection sites: Veliki Vanik. Time: 1000BC-1BC	AAMH	Ancient anatomically modern humans (AAMH) collected from Croatia. Collection sites: Veliki Vanik. Time: 1000BC-1BC	15	?Illumina NextSeq500?/ Illumina HiSeq 4000 /Illumina HiSeq 2500/ Illumina MiSeq/	PASS	phred-scaled of quality (QUAL) in VCF
868	Croatia_2000BC-1001BC	3	Croatia	Croatia	WestEurasia	Ancient anatomically modern humans (AAMH)	45.76	18.57	Ancient anatomically modern humans (AAMH) collected from Croatia. Collection sites: Beli Manastir-Popova zemlja;Vucedol Tell. Time: 2000BC-1001BC	AAMH	Ancient anatomically modern humans (AAMH) collected from Croatia. Collection sites: Beli Manastir-Popova zemlja;Vucedol Tell. Time: 2000BC-1001BC	16	?Illumina NextSeq500?/ Illumina HiSeq 4000 /Illumina HiSeq 2500/ Illumina MiSeq/	PASS	phred-scaled of quality (QUAL) in VCF
869	Croatia_3000BC-2001BC	1	Croatia	Croatia	WestEurasia	Ancient anatomically modern humans (AAMH)	45.44	17.56	Ancient anatomically modern humans (AAMH) collected from Croatia. Collection sites: Radovanci. Time: 3000BC-2001BC	AAMH	Ancient anatomically modern humans (AAMH) collected from Croatia. Collection sites: Radovanci. Time: 3000BC-2001BC	17	?Illumina NextSeq500?/ Illumina HiSeq 4000 /Illumina HiSeq 2500/ Illumina MiSeq/	PASS	phred-scaled of quality (QUAL) in VCF
870	Croatia_4000BC-3001BC	4	Croatia	Croatia	WestEurasia	Ancient anatomically modern humans (AAMH)	45.76	18.57	Ancient anatomically modern humans (AAMH) collected from Croatia. Collection sites: Beli Manastir-Popova zemlja;Osijek. Time: 4000BC-3001BC	AAMH	Ancient anatomically modern humans (AAMH) collected from Croatia. Collection sites: Beli Manastir-Popova zemlja;Osijek. Time: 4000BC-3001BC	18	?Illumina NextSeq500?/ Illumina HiSeq 4000 /Illumina HiSeq 2500/ Illumina MiSeq/	PASS	phred-scaled of quality (QUAL) in VCF
871	Croatia_5000BC-4001BC	6	Croatia	Croatia	WestEurasia	Ancient anatomically modern humans (AAMH)	45.86	18.57	Ancient anatomically modern humans (AAMH) collected from Croatia. Collection sites: Beli Manastir-Popova zemlja;Kargadur;Zemunica Cave. Time: 5000BC-4001BC	AAMH	Ancient anatomically modern humans (AAMH) collected from Croatia. Collection sites: Beli Manastir-Popova zemlja;Kargadur;Zemunica Cave. Time: 5000BC-4001BC	19	?Illumina NextSeq500?/ Illumina HiSeq 4000 /Illumina HiSeq 2500/ Illumina MiSeq/	PASS	phred-scaled of quality (QUAL) in VCF
872	Croatia_7000BC-6001BC	1	Croatia	Croatia	WestEurasia	Ancient anatomically modern humans (AAMH)	42.9672	16.7072	Ancient anatomically modern humans (AAMH) collected from Croatia. Collection sites: Vela Spila. Time: 7000BC-6001BC	AAMH	Ancient anatomically modern humans (AAMH) collected from Croatia. Collection sites: Vela Spila. Time: 7000BC-6001BC	20	?Illumina NextSeq500?/ Illumina HiSeq 4000 /Illumina HiSeq 2500/ Illumina MiSeq/	PASS	phred-scaled of quality (QUAL) in VCF
873	Czech_Republic_3000BC-2001BC	35	Czech_Republic	Czech_Republic	WestEurasia	Ancient anatomically modern humans (AAMH)	50.19	14.158	Ancient anatomically modern humans (AAMH) collected from Czech_Republic. Collection sites: Brand?sek;Prague 5 - Mal? Ohrada;Radovesice;Prague 5, Jinonice, Zahradnictv?. Time: 3000BC-2001BC	AAMH	Ancient anatomically modern humans (AAMH) collected from Czech_Republic. Collection sites: Brand?sek;Prague 5 - Mal? Ohrada;Radovesice;Prague 5, Jinonice, Zahradnictv?. Time: 3000BC-2001BC	21	?Illumina NextSeq500?/ Illumina HiSeq 4000 /Illumina HiSeq 2500/ Illumina MiSeq/	PASS	phred-scaled of quality (QUAL) in VCF
874	Czech_Republic_4000BC-3001BC	3	Czech_Republic	Czech_Republic	WestEurasia	Ancient anatomically modern humans (AAMH)	50.5095	14.0445	Ancient anatomically modern humans (AAMH) collected from Czech_Republic. Collection sites: Lovosice II;Velk? P_?lepy. Time: 4000BC-3001BC	AAMH	Ancient anatomically modern humans (AAMH) collected from Czech_Republic. Collection sites: Lovosice II;Velk? P_?lepy. Time: 4000BC-3001BC	22	?Illumina NextSeq500?/ Illumina HiSeq 4000 /Illumina HiSeq 2500/ Illumina MiSeq/	PASS	phred-scaled of quality (QUAL) in VCF
875	Czech_Republic_5000BC-4001BC	23	Czech_Republic	Czech_Republic	WestEurasia	Ancient anatomically modern humans (AAMH)	50.0504	14.3667	Ancient anatomically modern humans (AAMH) collected from Czech_Republic. Collection sites: Prague 5, Jinonice, Butovick? Street;Prague 8, Kobylisy, Ke St?rce Street;Kn_?eves;Moravsk? Nov? Ves;Velk? P_?lepy. Time: 5000BC-4001BC	AAMH	Ancient anatomically modern humans (AAMH) collected from Czech_Republic. Collection sites: Prague 5, Jinonice, Butovick? Street;Prague 8, Kobylisy, Ke St?rce Street;Kn__eves;Moravsk? Nov? Ves;Velk? P_?lepy. Time: 5000BC-4001BC	23	?Illumina NextSeq500?/ Illumina HiSeq 4000 /Illumina HiSeq 2500/ Illumina MiSeq/	PASS	phred-scaled of quality (QUAL) in VCF
876	Czech_Republic_6000BC-5001BC	2	Czech_Republic	Czech_Republic	WestEurasia	Ancient anatomically modern humans (AAMH)	50.274	15.8139	Ancient anatomically modern humans (AAMH) collected from Czech_Republic. Collection sites: Lochenice;Prague 5, Jinonice, Butovick? Street. Time: 6000BC-5001BC	AAMH	Ancient anatomically modern humans (AAMH) collected from Czech_Republic. Collection sites: Lochenice;Prague 5, Jinonice, Butovick? Street. Time: 6000BC-5001BC	24	?Illumina NextSeq500?/ Illumina HiSeq 4000 /Illumina HiSeq 2500/ Illumina MiSeq/	PASS	phred-scaled of quality (QUAL) in VCF
877	Denmark_0AD-999AD	1	Denmark	Denmark	WestEurasia	Ancient anatomically modern humans (AAMH)	55.914	11.565	Ancient anatomically modern humans (AAMH) collected from Denmark. Collection sites: Trundholm mose II. Time: 0AD-999AD	AAMH	Ancient anatomically modern humans (AAMH) collected from Denmark. Collection sites: Trundholm mose II. Time: 0AD-999AD	25	?Illumina NextSeq500?/ Illumina HiSeq 4000 /Illumina HiSeq 2500/ Illumina MiSeq/	PASS	phred-scaled of quality (QUAL) in VCF
878	Denmark_1000BC-1BC	3	Denmark	Denmark	WestEurasia	Ancient anatomically modern humans (AAMH)	55.55	12.209	Ancient anatomically modern humans (AAMH) collected from Denmark. Collection sites: Karlstrup;Marbjerg;Sebber skole. Time: 1000BC-1BC	AAMH	Ancient anatomically modern humans (AAMH) collected from Denmark. Collection sites: Karlstrup;Marbjerg;Sebber skole. Time: 1000BC-1BC	26	?Illumina NextSeq500?/ Illumina HiSeq 4000 /Illumina HiSeq 2500/ Illumina MiSeq/	PASS	phred-scaled of quality (QUAL) in VCF
879	Denmark_2000BC-1001BC	2	Denmark	Denmark	WestEurasia	Ancient anatomically modern humans (AAMH)	55.703	11.855	Ancient anatomically modern humans (AAMH) collected from Denmark. Collection sites: Kyndel?se;Falsh?j. Time: 2000BC-1001BC	AAMH	Ancient anatomically modern humans (AAMH) collected from Denmark. Collection sites: Kyndel?se;Falsh?j. Time: 2000BC-1001BC	27	?Illumina NextSeq500?/ Illumina HiSeq 4000 /Illumina HiSeq 2500/ Illumina MiSeq/	PASS	phred-scaled of quality (QUAL) in VCF
880	France_10000BC-9001BC	1	France	France	WestEurasia	Ancient anatomically modern humans (AAMH)	47.21	6.45	Ancient anatomically modern humans (AAMH) collected from France. Collection sites: Rochedane. Time: 10000BC-9001BC	AAMH	Ancient anatomically modern humans (AAMH) collected from France. Collection sites: Rochedane. Time: 10000BC-9001BC	28	?Illumina NextSeq500?/ Illumina HiSeq 4000 /Illumina HiSeq 2500/ Illumina MiSeq/	PASS	phred-scaled of quality (QUAL) in VCF
881	France_4000BC-3001BC	13	France	France	WestEurasia	Ancient anatomically modern humans (AAMH)	47.56	7.52	Ancient anatomically modern humans (AAMH) collected from France. Collection sites: H?genheim Necropole, Haut-Rhin;Mondelange, PAC de la Sente, Moselle;Rouffach, Haut-Rhin;Sierentz, Les Villas d'Aurele, Haut-Rhin;Marlens, Sur les Barmes, Haute-Savoie;Villa	AAMH	Ancient anatomically modern humans (AAMH) collected from France. Collection sites: H?genheim Necropole, Haut-Rhin;Mondelange, PAC de la Sente, Moselle;Rouffach, Haut-Rhin;Sierentz, Les Villas d'Aurele, Haut-Rhin;Marlens, Sur les Barmes, Haute-Savoie;Villa	29	?Illumina NextSeq500?/ Illumina HiSeq 4000 /Illumina HiSeq 2500/ Illumina MiSeq/	PASS	phred-scaled of quality (QUAL) in VCF
882	France_5000BC-4001BC	2	France	France	WestEurasia	Ancient anatomically modern humans (AAMH)	49.24	3.54	Ancient anatomically modern humans (AAMH) collected from France. Collection sites: Berry au bac;La Fare, Forcalquier. Time: 5000BC-4001BC	AAMH	Ancient anatomically modern humans (AAMH) collected from France. Collection sites: Berry au bac;La Fare, Forcalquier. Time: 5000BC-4001BC	30	?Illumina NextSeq500?/ Illumina HiSeq 4000 /Illumina HiSeq 2500/ Illumina MiSeq/	PASS	phred-scaled of quality (QUAL) in VCF
883	France_9000BC-8001BC	1	France	France	WestEurasia	Ancient anatomically modern humans (AAMH)	44.29	4.46	Ancient anatomically modern humans (AAMH) collected from France. Collection sites: Aven des Iboussi?res ? Malataverne, Rh?ne-Alpes. Time: 9000BC-8001BC	AAMH	Ancient anatomically modern humans (AAMH) collected from France. Collection sites: Aven des Iboussi?res ? Malataverne, Rh?ne-Alpes. Time: 9000BC-8001BC	31	?Illumina NextSeq500?/ Illumina HiSeq 4000 /Illumina HiSeq 2500/ Illumina MiSeq/	PASS	phred-scaled of quality (QUAL) in VCF
884	Germany_0AD-999AD	1	Germany	Germany	WestEurasia	Ancient anatomically modern humans (AAMH)	51.7958	11.0467	Ancient anatomically modern humans (AAMH) collected from Germany. Collection sites: Halberstadt-Sonntagsfeld. Time: 0AD-999AD	AAMH	Ancient anatomically modern humans (AAMH) collected from Germany. Collection sites: Halberstadt-Sonntagsfeld. Time: 0AD-999AD	32	?Illumina NextSeq500?/ Illumina HiSeq 4000 /Illumina HiSeq 2500/ Illumina MiSeq/	PASS	phred-scaled of quality (QUAL) in VCF
885	Germany_1000BC-1BC	7	Germany	Germany	WestEurasia	Ancient anatomically modern humans (AAMH)	51.8958	11.0467	Ancient anatomically modern humans (AAMH) collected from Germany. Collection sites: Halberstadt-Sonntagsfeld;Esperstedt;Quedlinburg;Eulau. Time: 1000BC-1BC	AAMH	Ancient anatomically modern humans (AAMH) collected from Germany. Collection sites: Halberstadt-Sonntagsfeld;Esperstedt;Quedlinburg;Eulau. Time: 1000BC-1BC	33	?Illumina NextSeq500?/ Illumina HiSeq 4000 /Illumina HiSeq 2500/ Illumina MiSeq/	PASS	phred-scaled of quality (QUAL) in VCF
886	Germany_2000BC-1001BC	32	Germany	Germany	WestEurasia	Ancient anatomically modern humans (AAMH)	48.932	12.259	Ancient anatomically modern humans (AAMH) collected from Germany. Collection sites: Tiefbrunn;Bergrheinfeld;Rothenschirmbach;Quedlinburg;Esperstedt;Benzingerode-Heimburg;Alberstedt;Karsdorf. Time: 2000BC-1001BC	AAMH	Ancient anatomically modern humans (AAMH) collected from Germany. Collection sites: Tiefbrunn;Bergrheinfeld;Rothenschirmbach;Quedlinburg;Esperstedt;Benzingerode-Heimburg;Alberstedt;Karsdorf. Time: 2000BC-1001BC	34	?Illumina NextSeq500?/ Illumina HiSeq 4000 /Illumina HiSeq 2500/ Illumina MiSeq/	PASS	phred-scaled of quality (QUAL) in VCF
887	Germany_3000BC-2001BC	15	Germany	Germany	WestEurasia	Ancient anatomically modern humans (AAMH)	51.5331	11.9331	Ancient anatomically modern humans (AAMH) collected from Germany. Collection sites: Salzmuende-Schiebzig;Blatterhole Cave;Erwitte-Schmerlecke;Esperstedt;Quedlinburg;Irlbach, County of Straubing-Bogen, Bavaria. Time: 3000BC-2001BC	AAMH	Ancient anatomically modern humans (AAMH) collected from Germany. Collection sites: Salzmuende-Schiebzig;Blatterhole Cave;Erwitte-Schmerlecke;Esperstedt;Quedlinburg;Irlbach, County of Straubing-Bogen, Bavaria. Time: 3000BC-2001BC	35	?Illumina NextSeq500?/ Illumina HiSeq 4000 /Illumina HiSeq 2500/ Illumina MiSeq/	PASS	phred-scaled of quality (QUAL) in VCF
888	Germany_4000BC-3001BC	31	Germany	Germany	WestEurasia	Ancient anatomically modern humans (AAMH)	51.8958	11.0467	Ancient anatomically modern humans (AAMH) collected from Germany. Collection sites: Halberstadt-Sonntagsfeld;Karsdorf;Viesenhaeuser Hof, Stuttgart-Muehlhausen;Irlbach, County of Straubing-Bogen, Bavaria;Weichering, Bavaria. Time: 4000BC-3001BC	AAMH	Ancient anatomically modern humans (AAMH) collected from Germany. Collection sites: Halberstadt-Sonntagsfeld;Karsdorf;Viesenhaeuser Hof, Stuttgart-Muehlhausen;Irlbach, County of Straubing-Bogen, Bavaria;Weichering, Bavaria. Time: 4000BC-3001BC	36	?Illumina NextSeq500?/ Illumina HiSeq 4000 /Illumina HiSeq 2500/ Illumina MiSeq/	PASS	phred-scaled of quality (QUAL) in VCF
889	Germany_5000BC-4001BC	36	Germany	Germany	WestEurasia	Ancient anatomically modern humans (AAMH)	51.9958	11.0467	Ancient anatomically modern humans (AAMH) collected from Germany. Collection sites: Halberstadt-Sonntagsfeld;Viesenhaeuser Hof, Stuttgart-Muehlhausen;Unterwiederstedt;Karsdorf;Alburg-Lerchenhaid, Spedition H?ring, Stkr. Straubing, Bavaria;Augsburg Sportge	AAMH	Ancient anatomically modern humans (AAMH) collected from Germany. Collection sites: Halberstadt-Sonntagsfeld;Viesenhaeuser Hof, Stuttgart-Muehlhausen;Unterwiederstedt;Karsdorf;Alburg-Lerchenhaid, Spedition H?ring, Stkr. Straubing, Bavaria;Augsburg Sportge	37	?Illumina NextSeq500?/ Illumina HiSeq 4000 /Illumina HiSeq 2500/ Illumina MiSeq/	PASS	phred-scaled of quality (QUAL) in VCF
890	Germany_6000BC-5001BC	26	Germany	Germany	WestEurasia	Ancient anatomically modern humans (AAMH)	48.33	10.895	Ancient anatomically modern humans (AAMH) collected from Germany. Collection sites: Augsburg Sportgel?nde, Augsburg, Bavaria;Hugo-Eckener-Stra?e, Augsburg, Bavaria;Irlbach, County of Straubing-Bogen, Bavaria;Landau an der Isar, Bavaria;Manching-Oberstimm,	AAMH	Ancient anatomically modern humans (AAMH) collected from Germany. Collection sites: Augsburg Sportgel?nde, Augsburg, Bavaria;Hugo-Eckener-Stra?e, Augsburg, Bavaria;Irlbach, County of Straubing-Bogen, Bavaria;Landau an der Isar, Bavaria;Manching-Oberstimm,	38	?Illumina NextSeq500?/ Illumina HiSeq 4000 /Illumina HiSeq 2500/ Illumina MiSeq/	PASS	phred-scaled of quality (QUAL) in VCF
891	Germany_7000BC-6001BC	4	Germany	Germany	WestEurasia	Ancient anatomically modern humans (AAMH)	48.06	9.04	Ancient anatomically modern humans (AAMH) collected from Germany. Collection sites: Falkenstein-H?hle, Swabian Jura, Baden-W?rttemberg, ;Irlbach, County of Straubing-Bogen, Bavaria;Worms-Herrnsheim, Rhineland-Palatinate. Time: 7000BC-6001BC	AAMH	Ancient anatomically modern humans (AAMH) collected from Germany. Collection sites: Falkenstein-H?hle, Swabian Jura, Baden-W?rttemberg, ;Irlbach, County of Straubing-Bogen, Bavaria;Worms-Herrnsheim, Rhineland-Palatinate. Time: 7000BC-6001BC	39	?Illumina NextSeq500?/ Illumina HiSeq 4000 /Illumina HiSeq 2500/ Illumina MiSeq/	PASS	phred-scaled of quality (QUAL) in VCF
892	Great_Britain_2000BC-1001BC	22	Great_Britain	Great_Britain	WestEurasia	Ancient anatomically modern humans (AAMH)	51.68	-1.297	Ancient anatomically modern humans (AAMH) collected from Great_Britain. Collection sites: Abingdon Spring Road cemetery, Oxfordshire, England;Amesbury Down, Wiltshire, England;Dairy Farm, Willington, England;Over Narrows, Needingworth Quarry, England;West	AAMH	Ancient anatomically modern humans (AAMH) collected from Great_Britain. Collection sites: Abingdon Spring Road cemetery, Oxfordshire, England;Amesbury Down, Wiltshire, England;Dairy Farm, Willington, England;Over Narrows, Needingworth Quarry, England;West	40	?Illumina NextSeq500?/ Illumina HiSeq 4000 /Illumina HiSeq 2500/ Illumina MiSeq/	PASS	phred-scaled of quality (QUAL) in VCF
893	Great_Britain_3000BC-2001BC	35	Great_Britain	Great_Britain	WestEurasia	Ancient anatomically modern humans (AAMH)	50.8625	-0.121506	Ancient anatomically modern humans (AAMH) collected from Great_Britain. Collection sites: Ditchling Road, Brighton, Sussex, England;Low Hauxley, Northumberland, England;Trumpington Meadows, Cambridge, England;Wick Barrow, Stogursey, Somerset, England;Wils	AAMH	Ancient anatomically modern humans (AAMH) collected from Great_Britain. Collection sites: Ditchling Road, Brighton, Sussex, England;Low Hauxley, Northumberland, England;Trumpington Meadows, Cambridge, England;Wick Barrow, Stogursey, Somerset, England;Wils	41	?Illumina NextSeq500?/ Illumina HiSeq 4000 /Illumina HiSeq 2500/ Illumina MiSeq/	PASS	phred-scaled of quality (QUAL) in VCF
894	Great_Britain_4000BC-3001BC	3	Great_Britain	Great_Britain	WestEurasia	Ancient anatomically modern humans (AAMH)	52.2173	-0.940217	Ancient anatomically modern humans (AAMH) collected from Great_Britain. Collection sites: Banbury Lane, Northamptonshire, England. Time: 4000BC-3001BC	AAMH	Ancient anatomically modern humans (AAMH) collected from Great_Britain. Collection sites: Banbury Lane, Northamptonshire, England. Time: 4000BC-3001BC	42	?Illumina NextSeq500?/ Illumina HiSeq 4000 /Illumina HiSeq 2500/ Illumina MiSeq/	PASS	phred-scaled of quality (QUAL) in VCF
895	Great_Britain_5000BC-4001BC	67	Great_Britain	Great_Britain	WestEurasia	Ancient anatomically modern humans (AAMH)	51.16	-1.77	Ancient anatomically modern humans (AAMH) collected from Great_Britain. Collection sites: Amesbury Down, Wiltshire, England;Central Flying School, Upavon, Wiltshire, England;Flying School, Netheravon, Wiltshire, England;Dryburn Bridge, East Lothian, Scotl	AAMH	Ancient anatomically modern humans (AAMH) collected from Great_Britain. Collection sites: Amesbury Down, Wiltshire, England;Central Flying School, Upavon, Wiltshire, England;Flying School, Netheravon, Wiltshire, England;Dryburn Bridge, East Lothian, Scotl	43	?Illumina NextSeq500?/ Illumina HiSeq 4000 /Illumina HiSeq 2500/ Illumina MiSeq/	PASS	phred-scaled of quality (QUAL) in VCF
896	Great_Britain_6000BC-5001BC	9	Great_Britain	Great_Britain	WestEurasia	Ancient anatomically modern humans (AAMH)	51.24	-1.76	Ancient anatomically modern humans (AAMH) collected from Great_Britain. Collection sites: Flying School, Netheravon, Wiltshire, England;Nr. Ablington, Figheldean, England;Thurston Mains, Innerwick, East Lothian, Scotland;Neale's Cave, Paington, Devon, Eng	AAMH	Ancient anatomically modern humans (AAMH) collected from Great_Britain. Collection sites: Flying School, Netheravon, Wiltshire, England;Nr. Ablington, Figheldean, England;Thurston Mains, Innerwick, East Lothian, Scotland;Neale's Cave, Paington, Devon, Eng	44	?Illumina NextSeq500?/ Illumina HiSeq 4000 /Illumina HiSeq 2500/ Illumina MiSeq/	PASS	phred-scaled of quality (QUAL) in VCF
897	Great_Britain_7000BC-6001BC	4	Great_Britain	Great_Britain	WestEurasia	Ancient anatomically modern humans (AAMH)	54.202	-0.434355	Ancient anatomically modern humans (AAMH) collected from Great_Britain. Collection sites: Staxton Beacon, Staxton,England;Windmill Fields, Stockton-on-Tees, North Yorkshire,England;Great Orme Mines, Llandudno, North Wales. Time: 7000BC-6001BC	AAMH	Ancient anatomically modern humans (AAMH) collected from Great_Britain. Collection sites: Staxton Beacon, Staxton,England;Windmill Fields, Stockton-on-Tees, North Yorkshire,England;Great Orme Mines, Llandudno, North Wales. Time: 7000BC-6001BC	45	?Illumina NextSeq500?/ Illumina HiSeq 4000 /Illumina HiSeq 2500/ Illumina MiSeq/	PASS	phred-scaled of quality (QUAL) in VCF
898	Great_Britain_8000BC-7001BC	15	Great_Britain	Great_Britain	WestEurasia	Ancient anatomically modern humans (AAMH)	50.9192	-2.01544	Ancient anatomically modern humans (AAMH) collected from Great_Britain. Collection sites: Canada Farm, Sixpenny Handley, Dorset, England;River Thames Skulls, Syon Reach, London, England;Windmill Fields, Stockton-on-Tees, North Yorkshire,England;Achavanich	AAMH	Ancient anatomically modern humans (AAMH) collected from Great_Britain. Collection sites: Canada Farm, Sixpenny Handley, Dorset, England;River Thames Skulls, Syon Reach, London, England;Windmill Fields, Stockton-on-Tees, North Yorkshire,England;Achavanich	46	?Illumina NextSeq500?/ Illumina HiSeq 4000 /Illumina HiSeq 2500/ Illumina MiSeq/	PASS	phred-scaled of quality (QUAL) in VCF
899	Greece_3000BC-2001BC	4	Greece	Greece	WestEurasia	Ancient anatomically modern humans (AAMH)	36.6383	22.4825	Ancient anatomically modern humans (AAMH) collected from Greece. Collection sites: Diros, Alepotrypa Cave;Franchthi Cave. Time: 3000BC-2001BC	AAMH	Ancient anatomically modern humans (AAMH) collected from Greece. Collection sites: Diros, Alepotrypa Cave;Franchthi Cave. Time: 3000BC-2001BC	47	?Illumina NextSeq500?/ Illumina HiSeq 4000 /Illumina HiSeq 2500/ Illumina MiSeq/	PASS	phred-scaled of quality (QUAL) in VCF
900	Greece_5000BC-4001BC	1	Greece	Greece	WestEurasia	Ancient anatomically modern humans (AAMH)	36.6383	22.3825	Ancient anatomically modern humans (AAMH) collected from Greece. Collection sites: Diros, Alepotrypa Cave. Time: 5000BC-4001BC	AAMH	Ancient anatomically modern humans (AAMH) collected from Greece. Collection sites: Diros, Alepotrypa Cave. Time: 5000BC-4001BC	48	?Illumina NextSeq500?/ Illumina HiSeq 4000 /Illumina HiSeq 2500/ Illumina MiSeq/	PASS	phred-scaled of quality (QUAL) in VCF
901	Hungary_1000BC-1BC	8	Hungary	Hungary	WestEurasia	Ancient anatomically modern humans (AAMH)	47.327	18.962	Ancient anatomically modern humans (AAMH) collected from Hungary. Collection sites: Sz?zhalombatta-F?ldv?r;Battonya V?r?s Oktober;Sz?reg - C (Sziv Utca);Kompolt-Kigyoser;Ludas-Varju-Dulo. Time: 1000BC-1BC	AAMH	Ancient anatomically modern humans (AAMH) collected from Hungary. Collection sites: Sz?zhalombatta-F?ldv?r;Battonya V?r?s Oktober;Sz?reg - C (Sziv Utca);Kompolt-Kigyoser;Ludas-Varju-Dulo. Time: 1000BC-1BC	49	?Illumina NextSeq500?/ Illumina HiSeq 4000 /Illumina HiSeq 2500/ Illumina MiSeq/	PASS	phred-scaled of quality (QUAL) in VCF
902	Hungary_2000BC-1001BC	7	Hungary	Hungary	WestEurasia	Ancient anatomically modern humans (AAMH)	47.3187	19.1669	Ancient anatomically modern humans (AAMH) collected from Hungary. Collection sites: Als?n?medi;Balatonlelle;Budakal?sz-Luppa cs?rda;Apc-Berekalya;Budakal?sz,?Csajerszke (M0 Site 12)?;Szigetszentmikl?s,Fels_ ?rge-hegyi d_l_. Time: 2000BC-1001BC	AAMH	Ancient anatomically modern humans (AAMH) collected from Hungary. Collection sites: Als?n?medi;Balatonlelle;Budakal?sz-Luppa cs?rda;Apc-Berekalya;Budakal?sz,?Csajerszke (M0 Site 12)?;Szigetszentmikl?s,Fels_ ?rge-hegyi d_l_. Time: 2000BC-1001BC	50	?Illumina NextSeq500?/ Illumina HiSeq 4000 /Illumina HiSeq 2500/ Illumina MiSeq/	PASS	phred-scaled of quality (QUAL) in VCF
903	Hungary_3000BC-2001BC	29	Hungary	Hungary	WestEurasia	Ancient anatomically modern humans (AAMH)	46.2045	18.8299	Ancient anatomically modern humans (AAMH) collected from Hungary. Collection sites: Als?ny?k, site 11;Nemesn?dudvar-Papf?ld, M9/7 lh.;Keszthely-Fen?kpuszta, Pusztaszentegyh?zi-d_l_;Abony;Budakal?sz;Alsonemedi;Balatonlelle;V?mosgy?rk ;V?rs;Tolna-M?zs TO3;S	AAMH	Ancient anatomically modern humans (AAMH) collected from Hungary. Collection sites: Als?ny?k, site 11;Nemesn?dudvar-Papf?ld, M9/7 lh.;Keszthely-Fen?kpuszta, Pusztaszentegyh?zi-d_l_;Abony;Budakal?sz;Alsonemedi;Balatonlelle;V?mosgy?rk ;V?rs;Tolna-M?zs TO3;S	51	?Illumina NextSeq500?/ Illumina HiSeq 4000 /Illumina HiSeq 2500/ Illumina MiSeq/	PASS	phred-scaled of quality (QUAL) in VCF
904	Hungary_4000BC-3001BC	54	Hungary	Hungary	WestEurasia	Ancient anatomically modern humans (AAMH)	46.2049	18.7004	Ancient anatomically modern humans (AAMH) collected from Hungary. Collection sites: B?tasz?k-Lajv?r;B?lcske-Gy_r_sv?lgy;Budakeszi, Sz_l_skert-Tangazdas?g;Enese elker?l_, K?ny, Prolet?r-d?l?, M85, Site 2;Cegl?d, site 4/2;Cegl?d, site 4/3;Ebes-Sajtgy?r;Ebes	AAMH	Ancient anatomically modern humans (AAMH) collected from Hungary. Collection sites: B?tasz?k-Lajv?r;B?lcske-Gy_r_sv?lgy;Budakeszi, Sz_l_skert-Tangazdas?g;Enese elker?l_, K?ny, Prolet?r-d?l?, M85, Site 2;Cegl?d, site 4/2;Cegl?d, site 4/3;Ebes-Sajtgy?r;Ebes	52	?Illumina NextSeq500?/ Illumina HiSeq 4000 /Illumina HiSeq 2500/ Illumina MiSeq/	PASS	phred-scaled of quality (QUAL) in VCF
905	Hungary_5000BC-4001BC	31	Hungary	Hungary	WestEurasia	Ancient anatomically modern humans (AAMH)	47.1916	20.4023	Ancient anatomically modern humans (AAMH) collected from Hungary. Collection sites: T?r?kszentmikl?s, road 4, site 3;Tiszasz_l_s-Domah?za;Als?ny?k-B?tasz?k, M?rn?ki telep;L?nycs?k, Gata-Csatola;Als?ny?k-B?tasz?k, site 11;Hajd?n?n?s-Eszl?ri ?t;Mez_k?vesd-M	AAMH	Ancient anatomically modern humans (AAMH) collected from Hungary. Collection sites: T?r?kszentmikl?s, road 4, site 3;Tiszasz_l_s-Domah?za;Als?ny?k-B?tasz?k, M?rn?ki telep;L?nycs?k, Gata-Csatola;Als?ny?k-B?tasz?k, site 11;Hajd?n?n?s-Eszl?ri ?t;Mez_k?vesd-M	53	?Illumina NextSeq500?/ Illumina HiSeq 4000 /Illumina HiSeq 2500/ Illumina MiSeq/	PASS	phred-scaled of quality (QUAL) in VCF
906	Italy_1000BC-1BC	1	Italy	Italy	WestEurasia	Ancient anatomically modern humans (AAMH)	45.26	10.479	Ancient anatomically modern humans (AAMH) collected from Italy. Collection sites: Remedello di Sotto. Time: 1000BC-1BC	AAMH	Ancient anatomically modern humans (AAMH) collected from Italy. Collection sites: Remedello di Sotto. Time: 1000BC-1BC	54	?Illumina NextSeq500?/ Illumina HiSeq 4000 /Illumina HiSeq 2500/ Illumina MiSeq/	PASS	phred-scaled of quality (QUAL) in VCF
907	Italy_2000BC-1001BC	4	Italy	Italy	WestEurasia	Ancient anatomically modern humans (AAMH)	45.36	10.379	Ancient anatomically modern humans (AAMH) collected from Italy. Collection sites: Remedello di Sotto;Via Guidorossi, Parma, Emilia Romagna. Time: 2000BC-1001BC	AAMH	Ancient anatomically modern humans (AAMH) collected from Italy. Collection sites: Remedello di Sotto;Via Guidorossi, Parma, Emilia Romagna. Time: 2000BC-1001BC	55	?Illumina NextSeq500?/ Illumina HiSeq 4000 /Illumina HiSeq 2500/ Illumina MiSeq/	PASS	phred-scaled of quality (QUAL) in VCF
908	Italy_3000BC-2001BC	1	Italy	Italy	WestEurasia	Ancient anatomically modern humans (AAMH)	45.26	10.379	Ancient anatomically modern humans (AAMH) collected from Italy. Collection sites: Remedello di Sotto. Time: 3000BC-2001BC	AAMH	Ancient anatomically modern humans (AAMH) collected from Italy. Collection sites: Remedello di Sotto. Time: 3000BC-2001BC	56	?Illumina NextSeq500?/ Illumina HiSeq 4000 /Illumina HiSeq 2500/ Illumina MiSeq/	PASS	phred-scaled of quality (QUAL) in VCF
909	Italy_5000BC-4001BC	3	Italy	Italy	WestEurasia	Ancient anatomically modern humans (AAMH)	37.735	12.9619	Ancient anatomically modern humans (AAMH) collected from Italy. Collection sites: Pergole 2, Partanna, Sicily. Time: 5000BC-4001BC	AAMH	Ancient anatomically modern humans (AAMH) collected from Italy. Collection sites: Pergole 2, Partanna, Sicily. Time: 5000BC-4001BC	57	?Illumina NextSeq500?/ Illumina HiSeq 4000 /Illumina HiSeq 2500/ Illumina MiSeq/	PASS	phred-scaled of quality (QUAL) in VCF
910	Italy_9000BC-8001BC	1	Italy	Italy	WestEurasia	Ancient anatomically modern humans (AAMH)	37.9333	12.3333	Ancient anatomically modern humans (AAMH) collected from Italy. Collection sites: Grotta d?Oriente, Favignana Island, Egadi islands, Sicily. Time: 9000BC-8001BC	AAMH	Ancient anatomically modern humans (AAMH) collected from Italy. Collection sites: Grotta d_Oriente, Favignana Island, Egadi islands, Sicily. Time: 9000BC-8001BC	58	?Illumina NextSeq500?/ Illumina HiSeq 4000 /Illumina HiSeq 2500/ Illumina MiSeq/	PASS	phred-scaled of quality (QUAL) in VCF
911	Kazakhstan_1000BC-1BC	1	Kazakhstan	Kazakhstan	WestEurasia	Ancient anatomically modern humans (AAMH)	50.593	56.83	Ancient anatomically modern humans (AAMH) collected from Kazakhstan. Collection sites: Tanabergen II. Time: 1000BC-1BC	AAMH	Ancient anatomically modern humans (AAMH) collected from Kazakhstan. Collection sites: Tanabergen II. Time: 1000BC-1BC	59	?Illumina NextSeq500?/ Illumina HiSeq 4000 /Illumina HiSeq 2500/ Illumina MiSeq/	PASS	phred-scaled of quality (QUAL) in VCF
912	Latvia_2000BC-1001BC	1	Latvia	Latvia	WestEurasia	Ancient anatomically modern humans (AAMH)	56.2833	25.1333	Ancient anatomically modern humans (AAMH) collected from Latvia. Collection sites: Zvejnieki. Time: 2000BC-1001BC	AAMH	Ancient anatomically modern humans (AAMH) collected from Latvia. Collection sites: Zvejnieki. Time: 2000BC-1001BC	60	?Illumina NextSeq500?/ Illumina HiSeq 4000 /Illumina HiSeq 2500/ Illumina MiSeq/	PASS	phred-scaled of quality (QUAL) in VCF
913	Latvia_3000BC-2001BC	3	Latvia	Latvia	WestEurasia	Ancient anatomically modern humans (AAMH)	56.2833	25.2333	Ancient anatomically modern humans (AAMH) collected from Latvia. Collection sites: Zvejnieki. Time: 3000BC-2001BC	AAMH	Ancient anatomically modern humans (AAMH) collected from Latvia. Collection sites: Zvejnieki. Time: 3000BC-2001BC	61	?Illumina NextSeq500?/ Illumina HiSeq 4000 /Illumina HiSeq 2500/ Illumina MiSeq/	PASS	phred-scaled of quality (QUAL) in VCF
914	Latvia_4000BC-3001BC	4	Latvia	Latvia	WestEurasia	Ancient anatomically modern humans (AAMH)	56.3833	25.1333	Ancient anatomically modern humans (AAMH) collected from Latvia. Collection sites: Zvejnieki. Time: 4000BC-3001BC	AAMH	Ancient anatomically modern humans (AAMH) collected from Latvia. Collection sites: Zvejnieki. Time: 4000BC-3001BC	62	?Illumina NextSeq500?/ Illumina HiSeq 4000 /Illumina HiSeq 2500/ Illumina MiSeq/	PASS	phred-scaled of quality (QUAL) in VCF
915	Latvia_5000BC-4001BC	11	Latvia	Latvia	WestEurasia	Ancient anatomically modern humans (AAMH)	56.4833	25.1333	Ancient anatomically modern humans (AAMH) collected from Latvia. Collection sites: Zvejnieki. Time: 5000BC-4001BC	AAMH	Ancient anatomically modern humans (AAMH) collected from Latvia. Collection sites: Zvejnieki. Time: 5000BC-4001BC	63	?Illumina NextSeq500?/ Illumina HiSeq 4000 /Illumina HiSeq 2500/ Illumina MiSeq/	PASS	phred-scaled of quality (QUAL) in VCF
916	Latvia_6000BC-5001BC	2	Latvia	Latvia	WestEurasia	Ancient anatomically modern humans (AAMH)	56.2833	25.3333	Ancient anatomically modern humans (AAMH) collected from Latvia. Collection sites: Zvejnieki. Time: 6000BC-5001BC	AAMH	Ancient anatomically modern humans (AAMH) collected from Latvia. Collection sites: Zvejnieki. Time: 6000BC-5001BC	64	?Illumina NextSeq500?/ Illumina HiSeq 4000 /Illumina HiSeq 2500/ Illumina MiSeq/	PASS	phred-scaled of quality (QUAL) in VCF
917	Latvia_7000BC-6001BC	1	Latvia	Latvia	WestEurasia	Ancient anatomically modern humans (AAMH)	56.2833	25.4333	Ancient anatomically modern humans (AAMH) collected from Latvia. Collection sites: Zvejnieki. Time: 7000BC-6001BC	AAMH	Ancient anatomically modern humans (AAMH) collected from Latvia. Collection sites: Zvejnieki. Time: 7000BC-6001BC	65	?Illumina NextSeq500?/ Illumina HiSeq 4000 /Illumina HiSeq 2500/ Illumina MiSeq/	PASS	phred-scaled of quality (QUAL) in VCF
918	Lithuania_0AD-999AD	1	Lithuania	Lithuania	WestEurasia	Ancient anatomically modern humans (AAMH)	54.458	23.302	Ancient anatomically modern humans (AAMH) collected from Lithuania. Collection sites: Turlojiske. Time: 0AD-999AD	AAMH	Ancient anatomically modern humans (AAMH) collected from Lithuania. Collection sites: Turlojiske. Time: 0AD-999AD	66	?Illumina NextSeq500?/ Illumina HiSeq 4000 /Illumina HiSeq 2500/ Illumina MiSeq/	PASS	phred-scaled of quality (QUAL) in VCF
919	Macedonia_5000BC-4001BC	1	Macedonia	Macedonia	WestEurasia	Ancient anatomically modern humans (AAMH)	41.9	21.35	Ancient anatomically modern humans (AAMH) collected from Macedonia. Collection sites: Govrlevo, Sopi_te, Skopje. Time: 5000BC-4001BC	AAMH	Ancient anatomically modern humans (AAMH) collected from Macedonia. Collection sites: Govrlevo, Sopi_te, Skopje. Time: 5000BC-4001BC	67	?Illumina NextSeq500?/ Illumina HiSeq 4000 /Illumina HiSeq 2500/ Illumina MiSeq/	PASS	phred-scaled of quality (QUAL) in VCF
920	Poland_1000BC-1BC	5	Poland	Poland	WestEurasia	Ancient anatomically modern humans (AAMH)	50.98	17.068	Ancient anatomically modern humans (AAMH) collected from Poland. Collection sites: Wojkowice;Chociwel;Polwica;Przeclawice;Szczepankowice. Time: 1000BC-1BC	AAMH	Ancient anatomically modern humans (AAMH) collected from Poland. Collection sites: Wojkowice;Chociwel;Polwica;Przeclawice;Szczepankowice. Time: 1000BC-1BC	68	?Illumina NextSeq500?/ Illumina HiSeq 4000 /Illumina HiSeq 2500/ Illumina MiSeq/	PASS	phred-scaled of quality (QUAL) in VCF
921	Poland_2000BC-1001BC	9	Poland	Poland	WestEurasia	Ancient anatomically modern humans (AAMH)	52.29	17.54	Ancient anatomically modern humans (AAMH) collected from Poland. Collection sites: Oblaczkowo;Leki Male;Kierzkowo. Time: 2000BC-1001BC	AAMH	Ancient anatomically modern humans (AAMH) collected from Poland. Collection sites: Oblaczkowo;Leki Male;Kierzkowo. Time: 2000BC-1001BC	69	?Illumina NextSeq500?/ Illumina HiSeq 4000 /Illumina HiSeq 2500/ Illumina MiSeq/	PASS	phred-scaled of quality (QUAL) in VCF
922	Poland_3000BC-2001BC	6	Poland	Poland	WestEurasia	Ancient anatomically modern humans (AAMH)	52.85	17.8833	Ancient anatomically modern humans (AAMH) collected from Poland. Collection sites: Kierzkowo;Jordan?w _l_ski;Kornice;_erniki Wielkie;Iwiny. Time: 3000BC-2001BC	AAMH	Ancient anatomically modern humans (AAMH) collected from Poland. Collection sites: Kierzkowo;Jordan?w _l_ski;Kornice;_erniki Wielkie;Iwiny. Time: 3000BC-2001BC	70	?Illumina NextSeq500?/ Illumina HiSeq 4000 /Illumina HiSeq 2500/ Illumina MiSeq/	PASS	phred-scaled of quality (QUAL) in VCF
923	Poland_4000BC-3001BC	8	Poland	Poland	WestEurasia	Ancient anatomically modern humans (AAMH)	50.09	18.1	Ancient anatomically modern humans (AAMH) collected from Poland. Collection sites: Kornice;Samborzec;Strach?w;Dzielnica;Racib?rz-Stara Wie_. Time: 4000BC-3001BC	AAMH	Ancient anatomically modern humans (AAMH) collected from Poland. Collection sites: Kornice;Samborzec;Strach?w;Dzielnica;Racib?rz-Stara Wie_. Time: 4000BC-3001BC	71	?Illumina NextSeq500?/ Illumina HiSeq 4000 /Illumina HiSeq 2500/ Illumina MiSeq/	PASS	phred-scaled of quality (QUAL) in VCF
924	Portugal_3000BC-2001BC	3	Portugal	Portugal	WestEurasia	Ancient anatomically modern humans (AAMH)	39.5	-8.61667	Ancient anatomically modern humans (AAMH) collected from Portugal. Collection sites: Galeria da Cisterna, Almonda;Bolores, Estremadura. Time: 3000BC-2001BC	AAMH	Ancient anatomically modern humans (AAMH) collected from Portugal. Collection sites: Galeria da Cisterna, Almonda;Bolores, Estremadura. Time: 3000BC-2001BC	72	?Illumina NextSeq500?/ Illumina HiSeq 4000 /Illumina HiSeq 2500/ Illumina MiSeq/	PASS	phred-scaled of quality (QUAL) in VCF
925	Portugal_4000BC-3001BC	3	Portugal	Portugal	WestEurasia	Ancient anatomically modern humans (AAMH)	39.09	-9.25	Ancient anatomically modern humans (AAMH) collected from Portugal. Collection sites: Cova da Moura, Torres Vedras;Verdelha dos Ruivos, District of Lisbon. Time: 4000BC-3001BC	AAMH	Ancient anatomically modern humans (AAMH) collected from Portugal. Collection sites: Cova da Moura, Torres Vedras;Verdelha dos Ruivos, District of Lisbon. Time: 4000BC-3001BC	73	?Illumina NextSeq500?/ Illumina HiSeq 4000 /Illumina HiSeq 2500/ Illumina MiSeq/	PASS	phred-scaled of quality (QUAL) in VCF
926	Portugal_7000BC-6001BC	1	Portugal	Portugal	WestEurasia	Ancient anatomically modern humans (AAMH)	38.875	-9.075	Ancient anatomically modern humans (AAMH) collected from Portugal. Collection sites: Verdelha dos Ruivos, District of Lisbon. Time: 7000BC-6001BC	AAMH	Ancient anatomically modern humans (AAMH) collected from Portugal. Collection sites: Verdelha dos Ruivos, District of Lisbon. Time: 7000BC-6001BC	74	?Illumina NextSeq500?/ Illumina HiSeq 4000 /Illumina HiSeq 2500/ Illumina MiSeq/	PASS	phred-scaled of quality (QUAL) in VCF
927	Romania_3000BC-2001BC	1	Romania	Romania	WestEurasia	Ancient anatomically modern humans (AAMH)	47.7253	22.4406	Ancient anatomically modern humans (AAMH) collected from Romania. Collection sites: Urziceni. Time: 3000BC-2001BC	AAMH	Ancient anatomically modern humans (AAMH) collected from Romania. Collection sites: Urziceni. Time: 3000BC-2001BC	75	?Illumina NextSeq500?/ Illumina HiSeq 4000 /Illumina HiSeq 2500/ Illumina MiSeq/	PASS	phred-scaled of quality (QUAL) in VCF
928	Romania_4000BC-3001BC	1	Romania	Romania	WestEurasia	Ancient anatomically modern humans (AAMH)	47.7253	22.5406	Ancient anatomically modern humans (AAMH) collected from Romania. Collection sites: Urziceni. Time: 4000BC-3001BC	AAMH	Ancient anatomically modern humans (AAMH) collected from Romania. Collection sites: Urziceni. Time: 4000BC-3001BC	76	?Illumina NextSeq500?/ Illumina HiSeq 4000 /Illumina HiSeq 2500/ Illumina MiSeq/	PASS	phred-scaled of quality (QUAL) in VCF
929	Romania_5000BC-4001BC	4	Romania	Romania	WestEurasia	Ancient anatomically modern humans (AAMH)	44.2627	23.9003	Ancient anatomically modern humans (AAMH) collected from Romania. Collection sites: Carcea;Co_atcu;Ostrovul Corbului;M_gura Buduiasca. Time: 5000BC-4001BC	AAMH	Ancient anatomically modern humans (AAMH) collected from Romania. Collection sites: Carcea;Co_atcu;Ostrovul Corbului;M_gura Buduiasca. Time: 5000BC-4001BC	77	?Illumina NextSeq500?/ Illumina HiSeq 4000 /Illumina HiSeq 2500/ Illumina MiSeq/	PASS	phred-scaled of quality (QUAL) in VCF
930	Romania_6000BC-5001BC	5	Romania	Romania	WestEurasia	Ancient anatomically modern humans (AAMH)	44.517	22.722	Ancient anatomically modern humans (AAMH) collected from Romania. Collection sites: Ostrovul Corbului;Schela Cladovei. Time: 6000BC-5001BC	AAMH	Ancient anatomically modern humans (AAMH) collected from Romania. Collection sites: Ostrovul Corbului;Schela Cladovei. Time: 6000BC-5001BC	78	?Illumina NextSeq500?/ Illumina HiSeq 4000 /Illumina HiSeq 2500/ Illumina MiSeq/	PASS	phred-scaled of quality (QUAL) in VCF
931	Romania_7000BC-6001BC	1	Romania	Romania	WestEurasia	Ancient anatomically modern humans (AAMH)	44.517	22.722	Ancient anatomically modern humans (AAMH) collected from Romania. Collection sites: Ostrovul Corbului. Time: 7000BC-6001BC	AAMH	Ancient anatomically modern humans (AAMH) collected from Romania. Collection sites: Ostrovul Corbului. Time: 7000BC-6001BC	79	?Illumina NextSeq500?/ Illumina HiSeq 4000 /Illumina HiSeq 2500/ Illumina MiSeq/	PASS	phred-scaled of quality (QUAL) in VCF
932	Russia_0AD-999AD	5	Russia	Russia	WestEurasia	Ancient anatomically modern humans (AAMH)	53.152	91.05	Ancient anatomically modern humans (AAMH) collected from Russia. Collection sites: Sabinka 2;Kytmanovo;Afontova Gora;Nadezhdinka, Volga Steppes, Samara. Time: 0AD-999AD	AAMH	Ancient anatomically modern humans (AAMH) collected from Russia. Collection sites: Sabinka 2;Kytmanovo;Afontova Gora;Nadezhdinka, Volga Steppes, Samara. Time: 0AD-999AD	80	?Illumina NextSeq500?/ Illumina HiSeq 4000 /Illumina HiSeq 2500/ Illumina MiSeq/	PASS	phred-scaled of quality (QUAL) in VCF
933	Russia_1000BC-1BC	28	Russia	Russia	WestEurasia	Ancient anatomically modern humans (AAMH)	53.876	59.076	Ancient anatomically modern humans (AAMH) collected from Russia. Collection sites: Stepnoe VII;Bulanovo;Bol'shekaraganskii;Sabinka 2;Arban 1;Bystrovka;Kytmanovo;Kapova cave;Novoselki, Northern Forest, Samara;Rozhdestveno, Samara Steppes, Samara;Utyevka, S	AAMH	Ancient anatomically modern humans (AAMH) collected from Russia. Collection sites: Stepnoe VII;Bulanovo;Bol'shekaraganskii;Sabinka 2;Arban 1;Bystrovka;Kytmanovo;Kapova cave;Novoselki, Northern Forest, Samara;Rozhdestveno, Samara Steppes, Samara;Utyevka, S	81	?Illumina NextSeq500?/ Illumina HiSeq 4000 /Illumina HiSeq 2500/ Illumina MiSeq/	PASS	phred-scaled of quality (QUAL) in VCF
934	Russia_2000BC-1001BC	27	Russia	Russia	WestEurasia	Ancient anatomically modern humans (AAMH)	46.58	43.678	Ancient anatomically modern humans (AAMH) collected from Russia. Collection sites: Sukhaya Termista I;Bulanovo;River Kuyum;Bateni;Verkhni Askiz Village;Temrta IV;Peshany V;Ulan IV;Stalingrad Quarry;Kutuluk, Kutuluk River, Samara;Grachevka, Sok River, Sama	AAMH	Ancient anatomically modern humans (AAMH) collected from Russia. Collection sites: Sukhaya Termista I;Bulanovo;River Kuyum;Bateni;Verkhni Askiz Village;Temrta IV;Peshany V;Ulan IV;Stalingrad Quarry;Kutuluk, Kutuluk River, Samara;Grachevka, Sok River, Sama	82	?Illumina NextSeq500?/ Illumina HiSeq 4000 /Illumina HiSeq 2500/ Illumina MiSeq/	PASS	phred-scaled of quality (QUAL) in VCF
935	Russia_4000BC-3001BC	3	Russia	Russia	WestEurasia	Ancient anatomically modern humans (AAMH)	52.22	48.1	Ancient anatomically modern humans (AAMH) collected from Russia. Collection sites: Khvalynsk, Volga River, Samara. Time: 4000BC-3001BC	AAMH	Ancient anatomically modern humans (AAMH) collected from Russia. Collection sites: Khvalynsk, Volga River, Samara. Time: 4000BC-3001BC	83	?Illumina NextSeq500?/ Illumina HiSeq 4000 /Illumina HiSeq 2500/ Illumina MiSeq/	PASS	phred-scaled of quality (QUAL) in VCF
936	Russia_5000BC-4001BC	2	Russia	Russia	WestEurasia	Ancient anatomically modern humans (AAMH)	61.65	35.65	Ancient anatomically modern humans (AAMH) collected from Russia. Collection sites: Yuzhnyy Oleni Ostrov, Karelia;Lebyanzhinka, Sok River, Samara. Time: 5000BC-4001BC	AAMH	Ancient anatomically modern humans (AAMH) collected from Russia. Collection sites: Yuzhnyy Oleni Ostrov, Karelia;Lebyanzhinka, Sok River, Samara. Time: 5000BC-4001BC	84	?Illumina NextSeq500?/ Illumina HiSeq 4000 /Illumina HiSeq 2500/ Illumina MiSeq/	PASS	phred-scaled of quality (QUAL) in VCF
937	Russia_6000BC-5001BC	1	Russia	Russia	WestEurasia	Ancient anatomically modern humans (AAMH)	61.65	35.65	Ancient anatomically modern humans (AAMH) collected from Russia. Collection sites: Yuzhnyy Oleni Ostrov, Karelia. Time: 6000BC-5001BC	AAMH	Ancient anatomically modern humans (AAMH) collected from Russia. Collection sites: Yuzhnyy Oleni Ostrov, Karelia. Time: 6000BC-5001BC	85	?Illumina NextSeq500?/ Illumina HiSeq 4000 /Illumina HiSeq 2500/ Illumina MiSeq/	PASS	phred-scaled of quality (QUAL) in VCF
938	Serbia_4000BC-3001BC	2	Serbia	Serbia	WestEurasia	Ancient anatomically modern humans (AAMH)	44.9	19.75	Ancient anatomically modern humans (AAMH) collected from Serbia. Collection sites: Gomolava, Hrtkovci, Vojvodina. Time: 4000BC-3001BC	AAMH	Ancient anatomically modern humans (AAMH) collected from Serbia. Collection sites: Gomolava, Hrtkovci, Vojvodina. Time: 4000BC-3001BC	86	?Illumina NextSeq500?/ Illumina HiSeq 4000 /Illumina HiSeq 2500/ Illumina MiSeq/	PASS	phred-scaled of quality (QUAL) in VCF
939	Serbia_5000BC-4001BC	17	Serbia	Serbia	WestEurasia	Ancient anatomically modern humans (AAMH)	44.9	19.75	Ancient anatomically modern humans (AAMH) collected from Serbia. Collection sites: Gomolava, Hrtkovci, Vojvodina;Saraorci-Jezava;Vlasac;Hadu_ka Vodenica;Padina;Lepenski Vir. Time: 5000BC-4001BC	AAMH	Ancient anatomically modern humans (AAMH) collected from Serbia. Collection sites: Gomolava, Hrtkovci, Vojvodina;Saraorci-Jezava;Vlasac;Hadu_ka Vodenica;Padina;Lepenski Vir. Time: 5000BC-4001BC	87	?Illumina NextSeq500?/ Illumina HiSeq 4000 /Illumina HiSeq 2500/ Illumina MiSeq/	PASS	phred-scaled of quality (QUAL) in VCF
940	Serbia_6000BC-5001BC	13	Serbia	Serbia	WestEurasia	Ancient anatomically modern humans (AAMH)	44.6403	22.3033	Ancient anatomically modern humans (AAMH) collected from Serbia. Collection sites: Hadu_ka Vodenica;Padina;Vlasac. Time: 6000BC-5001BC	AAMH	Ancient anatomically modern humans (AAMH) collected from Serbia. Collection sites: Hadu_ka Vodenica;Padina;Vlasac. Time: 6000BC-5001BC	88	?Illumina NextSeq500?/ Illumina HiSeq 4000 /Illumina HiSeq 2500/ Illumina MiSeq/	PASS	phred-scaled of quality (QUAL) in VCF
941	Serbia_7000BC-6001BC	5	Serbia	Serbia	WestEurasia	Ancient anatomically modern humans (AAMH)	44.5959	22.0106	Ancient anatomically modern humans (AAMH) collected from Serbia. Collection sites: Padina;Vlasac;Lepenski Vir. Time: 7000BC-6001BC	AAMH	Ancient anatomically modern humans (AAMH) collected from Serbia. Collection sites: Padina;Vlasac;Lepenski Vir. Time: 7000BC-6001BC	89	?Illumina NextSeq500?/ Illumina HiSeq 4000 /Illumina HiSeq 2500/ Illumina MiSeq/	PASS	phred-scaled of quality (QUAL) in VCF
942	Serbia_8000BC-7001BC	5	Serbia	Serbia	WestEurasia	Ancient anatomically modern humans (AAMH)	44.5959	22.1106	Ancient anatomically modern humans (AAMH) collected from Serbia. Collection sites: Padina. Time: 8000BC-7001BC	AAMH	Ancient anatomically modern humans (AAMH) collected from Serbia. Collection sites: Padina. Time: 8000BC-7001BC	90	?Illumina NextSeq500?/ Illumina HiSeq 4000 /Illumina HiSeq 2500/ Illumina MiSeq/	PASS	phred-scaled of quality (QUAL) in VCF
943	Serbia_9000BC-8001BC	2	Serbia	Serbia	WestEurasia	Ancient anatomically modern humans (AAMH)	44.5959	22.2106	Ancient anatomically modern humans (AAMH) collected from Serbia. Collection sites: Padina;Vlasac. Time: 9000BC-8001BC	AAMH	Ancient anatomically modern humans (AAMH) collected from Serbia. Collection sites: Padina;Vlasac. Time: 9000BC-8001BC	91	?Illumina NextSeq500?/ Illumina HiSeq 4000 /Illumina HiSeq 2500/ Illumina MiSeq/	PASS	phred-scaled of quality (QUAL) in VCF
944	Spain_2000BC-1001BC	34	Spain	Spain	WestEurasia	Ancient anatomically modern humans (AAMH)	42.57	-2.65	Ancient anatomically modern humans (AAMH) collected from Spain. Collection sites: La Chabola de la Hechicera, Alava, Basque country;El Sotillo, Alava, Basque Country;Alto de la Huesera, Alava, Basque country;Las Yurdinas, Alava, Basque Country;El Mirador	AAMH	Ancient anatomically modern humans (AAMH) collected from Spain. Collection sites: La Chabola de la Hechicera, Alava, Basque country;El Sotillo, Alava, Basque Country;Alto de la Huesera, Alava, Basque country;Las Yurdinas, Alava, Basque Country;El Mirador	92	?Illumina NextSeq500?/ Illumina HiSeq 4000 /Illumina HiSeq 2500/ Illumina MiSeq/	PASS	phred-scaled of quality (QUAL) in VCF
945	Spain_3000BC-2001BC	28	Spain	Spain	WestEurasia	Ancient anatomically modern humans (AAMH)	42.57	-2.55	Ancient anatomically modern humans (AAMH) collected from Spain. Collection sites: La Chabola de la Hechicera, Alava, Basque country;La Mina;Camino de las Yeseras, Madrid;Humanejos, Madrid;Paris Street, Cerdanyola, Barcelona. Time: 3000BC-2001BC	AAMH	Ancient anatomically modern humans (AAMH) collected from Spain. Collection sites: La Chabola de la Hechicera, Alava, Basque country;La Mina;Camino de las Yeseras, Madrid;Humanejos, Madrid;Paris Street, Cerdanyola, Barcelona. Time: 3000BC-2001BC	93	?Illumina NextSeq500?/ Illumina HiSeq 4000 /Illumina HiSeq 2500/ Illumina MiSeq/	PASS	phred-scaled of quality (QUAL) in VCF
946	Spain_4000BC-3001BC	19	Spain	Spain	WestEurasia	Ancient anatomically modern humans (AAMH)	42.6282	-3.21649	Ancient anatomically modern humans (AAMH) collected from Spain. Collection sites: El Prado de Pancorbo, Burgos;Arroyal I, Burgos;Camino de las Yeseras, Madrid;Humanejos, Madrid;La Magdalena, Madrid;Paris Street, Cerdanyola, Barcelona;Camino del Molino, Ca	AAMH	Ancient anatomically modern humans (AAMH) collected from Spain. Collection sites: El Prado de Pancorbo, Burgos;Arroyal I, Burgos;Camino de las Yeseras, Madrid;Humanejos, Madrid;La Magdalena, Madrid;Paris Street, Cerdanyola, Barcelona;Camino del Molino, Ca	94	?Illumina NextSeq500?/ Illumina HiSeq 4000 /Illumina HiSeq 2500/ Illumina MiSeq/	PASS	phred-scaled of quality (QUAL) in VCF
947	Spain_5000BC-4001BC	7	Spain	Spain	WestEurasia	Ancient anatomically modern humans (AAMH)	42.6282	-3.11649	Ancient anatomically modern humans (AAMH) collected from Spain. Collection sites: El Prado de Pancorbo, Burgos;La Brana-Arintero, Leon;Els Trocs. Time: 5000BC-4001BC	AAMH	Ancient anatomically modern humans (AAMH) collected from Spain. Collection sites: El Prado de Pancorbo, Burgos;La Brana-Arintero, Leon;Els Trocs. Time: 5000BC-4001BC	95	?Illumina NextSeq500?/ Illumina HiSeq 4000 /Illumina HiSeq 2500/ Illumina MiSeq/	PASS	phred-scaled of quality (QUAL) in VCF
948	Spain_6000BC-5001BC	1	Spain	Spain	WestEurasia	Ancient anatomically modern humans (AAMH)	42.725	-3.84454	Ancient anatomically modern humans (AAMH) collected from Spain. Collection sites: Virgazal, Tablada de Rudr?n, Burgos. Time: 6000BC-5001BC	AAMH	Ancient anatomically modern humans (AAMH) collected from Spain. Collection sites: Virgazal, Tablada de Rudr?n, Burgos. Time: 6000BC-5001BC	96	?Illumina NextSeq500?/ Illumina HiSeq 4000 /Illumina HiSeq 2500/ Illumina MiSeq/	PASS	phred-scaled of quality (QUAL) in VCF
949	Sweden_0AD-999AD	1	Sweden	Sweden	WestEurasia	Ancient anatomically modern humans (AAMH)	55.545	13.198	Ancient anatomically modern humans (AAMH) collected from Sweden. Collection sites: Oxie 7. Time: 0AD-999AD	AAMH	Ancient anatomically modern humans (AAMH) collected from Sweden. Collection sites: Oxie 7. Time: 0AD-999AD	97	?Illumina NextSeq500?/ Illumina HiSeq 4000 /Illumina HiSeq 2500/ Illumina MiSeq/	PASS	phred-scaled of quality (QUAL) in VCF
950	Sweden_1000BC-1BC	5	Sweden	Sweden	WestEurasia	Ancient anatomically modern humans (AAMH)	55.557	13.059	Ancient anatomically modern humans (AAMH) collected from Sweden. Collection sites: Fredriksberg;Abek?s I;?ngam?llan. Time: 1000BC-1BC	AAMH	Ancient anatomically modern humans (AAMH) collected from Sweden. Collection sites: Fredriksberg;Abek?s I;?ngam?llan. Time: 1000BC-1BC	98	?Illumina NextSeq500?/ Illumina HiSeq 4000 /Illumina HiSeq 2500/ Illumina MiSeq/	PASS	phred-scaled of quality (QUAL) in VCF
951	Sweden_2000BC-1001BC	2	Sweden	Sweden	WestEurasia	Ancient anatomically modern humans (AAMH)	56.025	14.233	Ancient anatomically modern humans (AAMH) collected from Sweden. Collection sites: Viby;L Beddinge 56. Time: 2000BC-1001BC	AAMH	Ancient anatomically modern humans (AAMH) collected from Sweden. Collection sites: Viby;L Beddinge 56. Time: 2000BC-1001BC	99	?Illumina NextSeq500?/ Illumina HiSeq 4000 /Illumina HiSeq 2500/ Illumina MiSeq/	PASS	phred-scaled of quality (QUAL) in VCF
952	Sweden_5000BC-4001BC	6	Sweden	Sweden	WestEurasia	Ancient anatomically modern humans (AAMH)	58.535	15.046	Ancient anatomically modern humans (AAMH) collected from Sweden. Collection sites: Motala, Kanaljorden. Time: 5000BC-4001BC	AAMH	Ancient anatomically modern humans (AAMH) collected from Sweden. Collection sites: Motala, Kanaljorden. Time: 5000BC-4001BC	100	?Illumina NextSeq500?/ Illumina HiSeq 4000 /Illumina HiSeq 2500/ Illumina MiSeq/	PASS	phred-scaled of quality (QUAL) in VCF
953	Switzerland_6000BC-5001BC	3	Switzerland	Switzerland	WestEurasia	Ancient anatomically modern humans (AAMH)	46.2317	7.35124	Ancient anatomically modern humans (AAMH) collected from Switzerland. Collection sites: Sion-Petit-Chasseur, Dolmen XI. Time: 6000BC-5001BC	AAMH	Ancient anatomically modern humans (AAMH) collected from Switzerland. Collection sites: Sion-Petit-Chasseur, Dolmen XI. Time: 6000BC-5001BC	101	?Illumina NextSeq500?/ Illumina HiSeq 4000 /Illumina HiSeq 2500/ Illumina MiSeq/	PASS	phred-scaled of quality (QUAL) in VCF
954	The_Netherlands_5000BC-4001BC	9	The_Netherlands	The_Netherlands	WestEurasia	Ancient anatomically modern humans (AAMH)	52.7336	5.09618	Ancient anatomically modern humans (AAMH) collected from The_Netherlands. Collection sites: De Tuithoorn, Oostwoud, Noord-Holland. Time: 5000BC-4001BC	AAMH	Ancient anatomically modern humans (AAMH) collected from The_Netherlands. Collection sites: De Tuithoorn, Oostwoud, Noord-Holland. Time: 5000BC-4001BC	102	?Illumina NextSeq500?/ Illumina HiSeq 4000 /Illumina HiSeq 2500/ Illumina MiSeq/	PASS	phred-scaled of quality (QUAL) in VCF
955	The_Netherlands_6000BC-5001BC	2	The_Netherlands	The_Netherlands	WestEurasia	Ancient anatomically modern humans (AAMH)	52.7336	5.09618	Ancient anatomically modern humans (AAMH) collected from The_Netherlands. Collection sites: De Tuithoorn, Oostwoud, Noord-Holland. Time: 6000BC-5001BC	AAMH	Ancient anatomically modern humans (AAMH) collected from The_Netherlands. Collection sites: De Tuithoorn, Oostwoud, Noord-Holland. Time: 6000BC-5001BC	103	?Illumina NextSeq500?/ Illumina HiSeq 4000 /Illumina HiSeq 2500/ Illumina MiSeq/	PASS	phred-scaled of quality (QUAL) in VCF
956	Turkey_5000BC-4001BC	6	Turkey	Turkey	WestEurasia	Ancient anatomically modern humans (AAMH)	40.26	29.65	Ancient anatomically modern humans (AAMH) collected from Turkey. Collection sites: Mentese;Barc_n, Marmara Region, Northwest Anatolia. Time: 5000BC-4001BC	AAMH	Ancient anatomically modern humans (AAMH) collected from Turkey. Collection sites: Mentese;Barc?n, Marmara Region, Northwest Anatolia. Time: 5000BC-4001BC	104	?Illumina NextSeq500?/ Illumina HiSeq 4000 /Illumina HiSeq 2500/ Illumina MiSeq/	PASS	phred-scaled of quality (QUAL) in VCF
957	Turkey_6000BC-5001BC	20	Turkey	Turkey	WestEurasia	Ancient anatomically modern humans (AAMH)	40.3	29.5667	Ancient anatomically modern humans (AAMH) collected from Turkey. Collection sites: Barc_n, Marmara Region, Northwest Anatolia;Barc_n. Time: 6000BC-5001BC	AAMH	Ancient anatomically modern humans (AAMH) collected from Turkey. Collection sites: Barc?n, Marmara Region, Northwest Anatolia;Barc?n. Time: 6000BC-5001BC	105	?Illumina NextSeq500?/ Illumina HiSeq 4000 /Illumina HiSeq 2500/ Illumina MiSeq/	PASS	phred-scaled of quality (QUAL) in VCF
958	Ukraine_2000BC-1001BC	8	Ukraine	Ukraine	WestEurasia	Ancient anatomically modern humans (AAMH)	49.56	27.69	Ancient anatomically modern humans (AAMH) collected from Ukraine. Collection sites: Ilyatka;Dereivka;Shevchenko;Ozera. Time: 2000BC-1001BC	AAMH	Ancient anatomically modern humans (AAMH) collected from Ukraine. Collection sites: Ilyatka;Dereivka;Shevchenko;Ozera. Time: 2000BC-1001BC	106	?Illumina NextSeq500?/ Illumina HiSeq 4000 /Illumina HiSeq 2500/ Illumina MiSeq/	PASS	phred-scaled of quality (QUAL) in VCF
959	Ukraine_3000BC-2001BC	6	Ukraine	Ukraine	WestEurasia	Ancient anatomically modern humans (AAMH)	48.47	25.53	Ancient anatomically modern humans (AAMH) collected from Ukraine. Collection sites: Verteba Cave;Alexandria;Dereivka. Time: 3000BC-2001BC	AAMH	Ancient anatomically modern humans (AAMH) collected from Ukraine. Collection sites: Verteba Cave;Alexandria;Dereivka. Time: 3000BC-2001BC	107	?Illumina NextSeq500?/ Illumina HiSeq 4000 /Illumina HiSeq 2500/ Illumina MiSeq/	PASS	phred-scaled of quality (QUAL) in VCF
960	Ukraine_4000BC-3001BC	13	Ukraine	Ukraine	WestEurasia	Ancient anatomically modern humans (AAMH)	48.9142	33.8649	Ancient anatomically modern humans (AAMH) collected from Ukraine. Collection sites: Dereivka;Volniensky, Vilnianka;Vovnigi. Time: 4000BC-3001BC	AAMH	Ancient anatomically modern humans (AAMH) collected from Ukraine. Collection sites: Dereivka;Volniensky, Vilnianka;Vovnigi. Time: 4000BC-3001BC	108	?Illumina NextSeq500?/ Illumina HiSeq 4000 /Illumina HiSeq 2500/ Illumina MiSeq/	PASS	phred-scaled of quality (QUAL) in VCF
961	Ukraine_5000BC-4001BC	21	Ukraine	Ukraine	WestEurasia	Ancient anatomically modern humans (AAMH)	48.9142	33.5649	Ancient anatomically modern humans (AAMH) collected from Ukraine. Collection sites: Dereivka;Volniensky, Vilnianka;Vovnigi. Time: 5000BC-4001BC	AAMH	Ancient anatomically modern humans (AAMH) collected from Ukraine. Collection sites: Dereivka;Volniensky, Vilnianka;Vovnigi. Time: 5000BC-4001BC	109	?Illumina NextSeq500?/ Illumina HiSeq 4000 /Illumina HiSeq 2500/ Illumina MiSeq/	PASS	phred-scaled of quality (QUAL) in VCF
962	Ukraine_6000BC-5001BC	2	Ukraine	Ukraine	WestEurasia	Ancient anatomically modern humans (AAMH)	48.9142	33.7649	Ancient anatomically modern humans (AAMH) collected from Ukraine. Collection sites: Dereivka;Vasil'evka. Time: 6000BC-5001BC	AAMH	Ancient anatomically modern humans (AAMH) collected from Ukraine. Collection sites: Dereivka;Vasil'evka. Time: 6000BC-5001BC	110	?Illumina NextSeq500?/ Illumina HiSeq 4000 /Illumina HiSeq 2500/ Illumina MiSeq/	PASS	phred-scaled of quality (QUAL) in VCF
963	Ukraine_7000BC-6001BC	3	Ukraine	Ukraine	WestEurasia	Ancient anatomically modern humans (AAMH)	48.3	35.039	Ancient anatomically modern humans (AAMH) collected from Ukraine. Collection sites: Vasil'evka. Time: 7000BC-6001BC	AAMH	Ancient anatomically modern humans (AAMH) collected from Ukraine. Collection sites: Vasil'evka. Time: 7000BC-6001BC	111	?Illumina NextSeq500?/ Illumina HiSeq 4000 /Illumina HiSeq 2500/ Illumina MiSeq/	PASS	phred-scaled of quality (QUAL) in VCF
964	Ukraine_8000BC-7001BC	2	Ukraine	Ukraine	WestEurasia	Ancient anatomically modern humans (AAMH)	48.3	35.139	Ancient anatomically modern humans (AAMH) collected from Ukraine. Collection sites: Vasil'evka. Time: 8000BC-7001BC	AAMH	Ancient anatomically modern humans (AAMH) collected from Ukraine. Collection sites: Vasil'evka. Time: 8000BC-7001BC	112	?Illumina NextSeq500?/ Illumina HiSeq 4000 /Illumina HiSeq 2500/ Illumina MiSeq/	PASS	phred-scaled of quality (QUAL) in VCF
965	Japan_1000BC-1BC	1	Japan	Japan	EastAsia	Ancient anatomically modern humans (AAMH)	34.8018	138.986	Ancient anatomically modern humans (AAMH) collected from Japan. Collection sites: Ikawazu. Time: 1000BC-1BC	AAMH.SoutheastAsia	Ancient anatomically modern humans (AAMH) collected from Japan. Collection sites: Ikawazu. Time: 1000BC-1BC	113	NA	PASS	phred-scaled of quality (QUAL) in VCF
966	Indonesia_500BC-499AD	2	Indonesia	Indonesia	SoutheastAsia	Ancient anatomically modern humans (AAMH)	3.82092	96.6737	Ancient anatomically modern humans (AAMH) collected from Indonesia. Collection sites: Indonesia. Time: 500BC-499AD	AAMH.SoutheastAsia	Ancient anatomically modern humans (AAMH) collected from Indonesia. Collection sites: Indonesia. Time: 500BC-499AD	114	NA	PASS	phred-scaled of quality (QUAL) in VCF
967	Laos_1000BC-1BC	3	Laos	Laos	SoutheastAsia	Ancient anatomically modern humans (AAMH)	20.4624	104.154	Ancient anatomically modern humans (AAMH) collected from Laos. Collection sites: Tam Pa Ping;Tam Hang. Time: 1000BC-1BC	AAMH.SoutheastAsia	Ancient anatomically modern humans (AAMH) collected from Laos. Collection sites: Tam Pa Ping;Tam Hang. Time: 1000BC-1BC	115	NA	PASS	phred-scaled of quality (QUAL) in VCF
968	Laos_6000BC-5001BC	1	Laos	Laos	SoutheastAsia	Ancient anatomically modern humans (AAMH)	18.4818	103.496	Ancient anatomically modern humans (AAMH) collected from Laos. Collection sites: Pha Faen. Time: 6000BC-5001BC	AAMH.SoutheastAsia	Ancient anatomically modern humans (AAMH) collected from Laos. Collection sites: Pha Faen. Time: 6000BC-5001BC	116	NA	PASS	phred-scaled of quality (QUAL) in VCF
969	Malaysia_1000AD-1999AD	2	Malaysia	Malaysia	SoutheastAsia	Ancient anatomically modern humans (AAMH)	5.73346	117.337	Ancient anatomically modern humans (AAMH) collected from Malaysia. Collection sites: Supu Hujung4;Kinabatagan. Time: 1000AD-1999AD	AAMH.SoutheastAsia	Ancient anatomically modern humans (AAMH) collected from Malaysia. Collection sites: Supu Hujung4;Kinabatagan. Time: 1000AD-1999AD	117	NA	PASS	phred-scaled of quality (QUAL) in VCF
970	Malaysia_2000BC-1001BC	1	Malaysia	Malaysia	SoutheastAsia	Ancient anatomically modern humans (AAMH)	4.75346	101.868	Ancient anatomically modern humans (AAMH) collected from Malaysia. Collection sites: Gua Cha Cave. Time: 2000BC-1001BC	AAMH.SoutheastAsia	Ancient anatomically modern humans (AAMH) collected from Malaysia. Collection sites: Gua Cha Cave. Time: 2000BC-1001BC	118	NA	PASS	phred-scaled of quality (QUAL) in VCF
971	Malaysia_1000BC-1BC	1	Malaysia	Malaysia	SoutheastAsia	Ancient anatomically modern humans (AAMH)	4.75346	101.868	Ancient anatomically modern humans (AAMH) collected from Malaysia. Collection sites: Gua Cha Cave. Time: 1000BC-1BC	AAMH.SoutheastAsia	Ancient anatomically modern humans (AAMH) collected from Malaysia. Collection sites: Gua Cha Cave. Time: 1000BC-1BC	119	NA	PASS	phred-scaled of quality (QUAL) in VCF
972	Philippines_0AD-999AD	1	Philippines	Philippines	SoutheastAsia	Ancient anatomically modern humans (AAMH)	18.2355	121.751	Ancient anatomically modern humans (AAMH) collected from Philippines. Collection sites: Nagsabaran. Time: 0AD-999AD	AAMH.SoutheastAsia	Ancient anatomically modern humans (AAMH) collected from Philippines. Collection sites: Nagsabaran. Time: 0AD-999AD	120	NA	PASS	phred-scaled of quality (QUAL) in VCF
973	Thailand_0AD-999AD	5	Thailand	Thailand	SoutheastAsia	Ancient anatomically modern humans (AAMH)	19.5853	97.9711	Ancient anatomically modern humans (AAMH) collected from Thailand. Collection sites: Long Long Rak. Time: 0AD-999AD	AAMH.SoutheastAsia	Ancient anatomically modern humans (AAMH) collected from Thailand. Collection sites: Long Long Rak. Time: 0AD-999AD	121	NA	PASS	phred-scaled of quality (QUAL) in VCF
974	Vietnam_1000AD-1999AD	1	Vietnam	Vietnam	SoutheastAsia	Ancient anatomically modern humans (AAMH)	20.9156	107.167	Ancient anatomically modern humans (AAMH) collected from Vietnam. Collection sites: Hon Hai Co Tien. Time: 1000AD-1999AD	AAMH.SoutheastAsia	Ancient anatomically modern humans (AAMH) collected from Vietnam. Collection sites: Hon Hai Co Tien. Time: 1000AD-1999AD	122	NA	PASS	phred-scaled of quality (QUAL) in VCF
975	Vietnam_1000BC-1BC	6	Vietnam	Vietnam	SoutheastAsia	Ancient anatomically modern humans (AAMH)	19.7362	105.362	Ancient anatomically modern humans (AAMH) collected from Vietnam. Collection sites: Mai Da Dieu;Nam Tun;Nui Nap. Time: 1000BC-1BC	AAMH.SoutheastAsia	Ancient anatomically modern humans (AAMH) collected from Vietnam. Collection sites: Mai Da Dieu;Nam Tun;Nui Nap. Time: 1000BC-1BC	123	NA	PASS	phred-scaled of quality (QUAL) in VCF
976	Vietnam_2000BC-1001BC	1	Vietnam	Vietnam	SoutheastAsia	Ancient anatomically modern humans (AAMH)	20.3714	105.088	Ancient anatomically modern humans (AAMH) collected from Vietnam. Collection sites: Mai Da Dieu. Time: 2000BC-1001BC	AAMH.SoutheastAsia	Ancient anatomically modern humans (AAMH) collected from Vietnam. Collection sites: Mai Da Dieu. Time: 2000BC-10001BC	124	NA	PASS	phred-scaled of quality (QUAL) in VCF
977	Vietnam_2000BC	1	Vietnam	Vietnam	SoutheastAsia	Ancient anatomically modern humans (AAMH)	20.9156	107.167	Ancient anatomically modern humans (AAMH) collected from Vietnam. Collection sites: Hon Hai Co Tien. Time: 2000BC	AAMH.SoutheastAsia	Ancient anatomically modern humans (AAMH) collected from Vietnam. Collection sites: Hon Hai Co Tien. Time: 2000BC	125	NA	PASS	phred-scaled of quality (QUAL) in VCF
